# Supplementary material for: The Transcriptional Responses and Metabolic Consequences of Acclimation to Elevated Light Exposure in Grapevine Berries
Source: Front Plant Sci. 2017 Jul 20;8:1261. doi: 10.3389/fpls.2017.01261 (PMC5518647; doi:10.3389/fpls.2017.01261)
Supplement: Table S4 — List of positive and negative molecular biomarkers separating green (EL31 and EL33) from ripening (EL35 and EL38) berries. [file Table4.XLSX]

## Sheet: Positive biomarkers
Var ID (Primary)	M2.p(corr)[1]	Grimplet et al. 2012 functional annotation
VIT_16s0100g00400	0.997467	Ethylene-responsive transcription factor ERF025
VIT_05s0077g00730	0.996909	WRKY DNA-binding protein 48
VIT_18s0001g03260	0.996736	TIR-NBS-LRR disease resistance
VIT_04s0008g00520	0.996375	6-phosphofructokinase
VIT_00s1466g00010	0.995928	no hit
VIT_18s0122g01440	0.995648	AMP-dependent synthetase and ligase
VIT_08s0007g02570	0.995584	CCR4-NOT transcription complex subunit 7
VIT_11s0016g00710	0.994768	jasmonate ZIM-domain protein 1
VIT_10s0003g01430	0.994696	MEE62 (maternal effect embryo arrest 62)
VIT_06s0009g03430	0.994113	zinc finger (C3HC4-type RING finger)
VIT_14s0060g01980	0.994054	Unknown protein
VIT_17s0000g04890	0.993619	D-aminoacyl-tRNA deacylase GEKO1
VIT_14s0066g01610	0.993607	zinc finger (C3HC4-type RING finger)
VIT_12s0059g00810	0.993317	B-cell receptor-associated protein 31
VIT_01s0010g02460	0.993285	glyceraldehyde-3-phosphate dehydrogenase, cytosolic 3
VIT_09s0002g06420	0.993156	lactoylglutathione lyase
VIT_14s0030g00520	0.992322	disease resistance protein RPS2
VIT_07s0005g00660	0.992274	Late embryogenis abundant protein 5
VIT_04s0008g00720	0.992107	vacuolar processing enzyme gamma
VIT_05s0020g00390	0.991995	Unknown protein
VIT_19s0014g03510	0.991994	ADP-ribosylation factor GAP zinc finger-containing protein ZIGA3
VIT_07s0031g02840	0.991873	Diacylglycerol kinase 2
VIT_18s0001g09060	0.991809	Unknown protein
VIT_05s0077g01980	0.991706	Unknown protein
VIT_05s0094g00330	0.99155	Chitinase, class IV [Vitis vinifera]
VIT_18s0001g11250	0.991201	Disease resistance protein ADR1
VIT_19s0014g03130	0.991026	stem-specific protein TSJT1
VIT_03s0063g00290	0.990971	Methylcrotonoyl-CoA carboxylase beta chain
VIT_00s0346g00110	0.990665	mannitol dehydrogenase
VIT_07s0104g00640	0.990555	no hit
VIT_05s0062g00850	0.990472	auxin-responsive protein
VIT_04s0023g00050	0.989834	sterol glucosyltransferase
VIT_09s0002g01800	0.989615	dihydrolipoamide S-acetyltransferase
VIT_11s0016g01070	0.989509	Cysteine protease
VIT_08s0007g08310	0.989228	alkaline alpha galactosidase
VIT_10s0071g00850	0.989125	binding
VIT_17s0000g02140	0.988915	3-hydroxyisobutyrate dehydrogenase
VIT_03s0038g00860	0.988804	bZIP transcription factor
VIT_11s0118g00200	0.988705	sucrose-phosphate synthase
VIT_01s0011g02310	0.988341	Unknown protein
VIT_04s0023g03870	0.988194	vacuolar protein sorting 35
VIT_00s0203g00180	0.987971	Unknown protein
VIT_17s0000g01080	0.987858	HVA22E (HVA22-LIKE PROTEIN E)
VIT_05s0077g01970	0.987775	zinc finger (C3HC4-type RING finger)
VIT_04s0008g04210	0.987121	GLB3 (2-on-2 hemoglobin like gene 3)
VIT_19s0090g00060	0.98712	Biopterin transport-related protein BT1
VIT_06s0004g07560	0.986761	ribosomal protein S29 28S
VIT_08s0007g08840	0.986744	Glycosyl transferaseHGA1
VIT_05s0077g01940	0.986708	acyl-CoA dehydrogenase (ibr3)
VIT_08s0040g02760	0.986673	ankyrin repeat
VIT_05s0077g00860	0.986619	3-hydroxybutyryl-CoA dehydratase
VIT_05s0094g00340	0.985826	Chitinase class IV
VIT_01s0244g00150	0.985691	Auxin response factor 2
VIT_14s0006g02240	0.985621	oxalyl-CoA decarboxylase
VIT_11s0052g01840	0.985617	diacylglycerol kinase
VIT_15s0046g01280	0.985165	JAR1-like protein
VIT_06s0004g05370	0.984873	Tropinone reductase
VIT_02s0025g04300	0.984851	Thaumatin
VIT_06s0004g05730	0.984851	universal stress protein (USP) family protein
VIT_19s0014g03700	0.984613	cyclic nucleotide-regulated ion channel 4
VIT_10s0003g00880	0.984496	Nudix hydrolase 15
VIT_01s0026g02080	0.984456	Kelch repeat-containing F-box protein
VIT_00s0274g00090	0.984254	quinone oxidoreductase
VIT_10s0116g00370	0.984208	Unknown protein
VIT_04s0044g01110	0.984131	Alcohol dehydrogenase 6
VIT_12s0059g02510	0.984102	zinc finger (B-box type)
VIT_04s0008g01130	0.983956	solute carrier family 25
VIT_19s0090g01360	0.983915	no hit
VIT_12s0059g01080	0.983905	acid phosphatase/vanadium-dependent haloperoxidase
VIT_18s0001g03950	0.983802	Pm27 protein
VIT_02s0012g01040	0.983656	NAC domain-containing protein 71
VIT_02s0234g00110	0.983634	Oleosin OLE-4
VIT_06s0004g06700	0.98348	ATP-dependent Clp protease ClpB protein
VIT_01s0010g00060	0.982967	Unknown protein
VIT_17s0000g07450	0.982939	glycerophosphoryl diester phosphodiesterase
VIT_13s0067g00930	0.982823	ACR4 (ARABIDOPSIS CRINKLY4)
VIT_03s0038g00790	0.982787	V-type H+-transporting ATPase 16kDa proteolipid subunit
VIT_09s0054g00930	0.982759	7-dehydrocholesterol reductase
VIT_18s0001g09230	0.982625	SALT TOLERANCE ZINC FINGER
VIT_08s0040g02280	0.982556	phosphatidic acid phosphatase / PAP2
VIT_07s0031g03090	0.98252	Avr9 elicitor response protein
VIT_13s0073g00490	0.982277	Serine/threonine-protein phosphatase BSL3
VIT_08s0056g00290	0.982221	Calcium-binding allergen Bet v 3 (Bet v III)
VIT_04s0044g00710	0.982088	UTP--glucose-1-phosphate uridylyltransferase
VIT_07s0104g00350	0.982062	circadian clock coupling factor ZGT
VIT_18s0001g14800	0.981682	lipase 3 (EXL3) family II extracellular
VIT_02s0087g00880	0.981656	nodulin
VIT_16s0022g01440	0.981541	transketolase, chloroplast precursor
VIT_08s0007g01360	0.981098	Unknown protein
VIT_01s0011g05110	0.98075	major latex protein 22
VIT_03s0180g00080	0.980718	cyclase
VIT_12s0028g00930	0.980633	GST3
VIT_17s0000g01950	0.980616	dihydropyrimidine dehydrogenase
VIT_08s0007g03960	0.980541	Phosphopyruvate hydratase.
VIT_13s0067g01840	0.980516	ferritin
VIT_19s0015g01850	0.980391	CLC-F (CHLORIDE CHANNEL F)
VIT_18s0041g00740	0.980389	Flavonoid-O-glucosyltransferase
VIT_17s0000g00800	0.980003	zinc finger (DHHC type)
VIT_06s0004g00910	0.979983	protease inhibitor/seed storage/lipid transfer protein (LTP)
VIT_06s0004g02980	0.979873	Kelch repeat-containing F-box protein
VIT_14s0060g00860	0.979751	Beta-fructofuranosidase
VIT_07s0031g01330	0.979669	alanine:glyoxylate aminotransferase 2
VIT_13s0019g04450	0.979576	ATSYTA/NTMC2T1.1/NTMC2TYPE1.1/SYTA
VIT_04s0008g05990	0.979418	Threonine synthase, chloroplast precursor (TS)
VIT_04s0023g03540	0.979415	Thaumatin SCUTL1
VIT_04s0008g05030	0.979368	Ras GTP-binding protein (RAN3)
VIT_11s0118g00230	0.9793	ATSYTE/NTMC2T2.1/NTMC2TYPE2.1/SYTE
VIT_13s0019g02200	0.979077	protein phosphatase 2CA AHG3 PP2CA
VIT_08s0007g03440	0.979056	hydrolase, alpha/beta fold
VIT_04s0023g02450	0.979035	papain cysteine proteinase
VIT_08s0032g01230	0.97902	DEAH (Asp-Glu-Ala-His) box polypeptide 36
VIT_13s0064g01050	0.978848	ADP,ATP carrier protein 1
VIT_06s0004g06850	0.978828	MAPKKK14
VIT_04s0023g03550	0.97879	thaumatin
VIT_13s0019g01100	0.978711	Unknown protein
VIT_16s0098g00790	0.978204	copper-binding family protein
VIT_04s0008g05780	0.978192	transcription initiation factor TFIID subunit 5
VIT_10s0003g01770	0.978101	heat shock transcription factor A4A
VIT_03s0091g00670	0.97806	lateral organ boundaries protein 38
VIT_06s0004g05320	0.977931	tropinone reductase
VIT_05s0029g00010	0.977602	type 1 membrane protein
VIT_07s0141g00580	0.977551	glycosyl transferase family 8 protein
VIT_19s0014g04150	0.977494	S-receptor protein kinase
VIT_09s0002g06970	0.977479	Palmitoyl-monogalactosyldiacylglycerol delta-7 desaturase, chloroplast precursor
VIT_04s0008g00540	0.977471	Oleosin OLE-3
VIT_07s0005g03790	0.977431	succinyl-CoA ligase beta-chain
VIT_08s0007g06040	0.977429	beta-1,3-glucanase
VIT_02s0241g00060	0.977293	Unknown protein
VIT_02s0012g01390	0.977275	no hit
VIT_17s0000g05580	0.97722	isopiperitenol dehydrogenase
VIT_08s0040g01190	0.977054	3-oxoacyl-reductase, chloroplast precursor
VIT_08s0040g02090	0.976826	DnaJ homolog, subfamily C, member 3
VIT_06s0061g01160	0.976773	Unknown protein
VIT_04s0044g01230	0.976751	no hit
VIT_18s0001g03520	0.976644	camphor resistance CrcB
VIT_00s0181g00120	0.97641	phosphatidylinositol 3- and 4-kinase
VIT_18s0001g07240	0.976364	14-3-3 protein GF14 kappa (GRF8)
VIT_17s0000g08770	0.97592	Cysteine-rich receptor-like protein kinase 2
VIT_07s0129g00180	0.975695	Ca2+-ATPase 2 ACA2, plasma membrane
VIT_15s0021g02460	0.975627	Unknown protein
VIT_18s0001g08280	0.97561	HEN4 (HUA ENHANCER 4)
VIT_06s0004g03910	0.975439	Unknown protein
VIT_01s0011g06250	0.975346	xyloglucan endotransglycosylase
VIT_14s0108g00480	0.975342	basic helix-loop-helix (bHLH) family
VIT_07s0031g00460	0.975294	nicotinate phosphoribosyltransferase
VIT_08s0056g01240	0.975122	no hit
VIT_07s0255g00090	0.975119	CYP82C1p
VIT_03s0063g00580	0.975076	Rad54
VIT_14s0006g01910	0.975039	unknown
VIT_11s0016g05700	0.975029	RabGAP/TBC domain-containing protein
VIT_06s0061g00550	0.974681	xyloglucan endotransglucosylase/hydrolase 32
VIT_10s0116g01480	0.974542	2-oxoglutarate dehydrogenase E2 subunit
VIT_04s0069g00790	0.974381	cyclic nucleotide-regulated ion channel (CNGC14)
VIT_12s0178g00020	0.974354	ERGIC and golgi 3
VIT_11s0016g03650	0.974334	CDKF;1 (CDK-ACTIVATING KINASE 1A
VIT_03s0063g02100	0.974305	dolichyl-diphosphooligosaccharide-protein glycosyltransferase 48kDa subunit
VIT_14s0006g02620	0.974299	Cgi67 serine protease
VIT_05s0020g03080	0.974263	acyl-CoA synthetase long-chain
VIT_04s0008g06000	0.974224	Ethylene-responsive transcription factor ERF003
VIT_05s0062g01190	0.973987	pirin
VIT_04s0008g04290	0.973985	transcription elongation factor S-II
VIT_07s0005g05610	0.973867	3-ketoacyl-CoA thiolase PED1
VIT_17s0000g00570	0.973623	Unknown protein
VIT_04s0023g03420	0.973426	alcium-dependent protein kinase 16 CPK16
VIT_00s0216g00040	0.97331	ER lumen protein retaining receptor
VIT_18s0001g11930	0.973126	Thaumatin SCUTL2
VIT_10s0003g01000	0.97294	Malate dehydrogenase
VIT_02s0012g00760	0.972787	haloacid dehalogenase hydrolase
VIT_02s0087g00560	0.972052	Unknown protein
VIT_09s0002g07110	0.972015	KEG (KEEP ON GOING)
VIT_18s0001g00510	0.971982	prolyl endopeptidase
VIT_02s0025g02440	0.971872	GAMM1 protein
VIT_03s0038g03130	0.971862	Flavin containing monooxygenase 3
VIT_00s0322g00030	0.971852	alpha-6-galactosyltransferase
VIT_01s0010g00990	0.971843	S-adenosylmethionine decarboxylase proenzyme [Vitis vinifera]
VIT_01s0011g04650	0.971727	Unknown protein
VIT_14s0030g01880	0.97147	calmodulin-binding region IQD26
VIT_14s0030g01660	0.971318	serine/threonine kinase WNK1
VIT_10s0003g04500	0.971229	Ankyrin
VIT_16s0039g00720	0.971177	Folate-biopterin transporter
VIT_14s0108g00450	0.971116	no hit
VIT_18s0001g13370	0.971001	transcription initiation factor TFIIF beta subunit (TFIIF-beta)
VIT_01s0150g00430	0.970906	Unknown protein
VIT_16s0013g01960	0.970856	chromosome condensation
VIT_05s0077g00750	0.970711	basic helix-loop-helix (bHLH) family
VIT_00s0187g00170	0.970613	partial optokinetic response b
VIT_07s0191g00230	0.970464	RING-H2 finger protein ATL5F
VIT_08s0007g04850	0.970407	Serine/threonine protein phosphatase 2A 57 kDa regulatory subunit B' beta isoform
VIT_01s0137g00810	0.970406	Acetylglucosaminyltransferase
VIT_08s0056g01230	0.970385	CYCLING DOF FACTOR 2
VIT_07s0129g00620	0.970323	metal transporter Nramp3
VIT_05s0049g00550	0.970288	no hit
VIT_04s0079g00440	0.970241	Unknown protein
VIT_13s0073g00440	0.970194	BSU1-like protein 3 BSL3
VIT_13s0019g01720	0.970145	abscisic acid insensitive 8
VIT_16s0039g01840	0.970142	heat shock factor protein 3 (HSF3)
VIT_15s0048g01920	0.970119	F-box family protein
VIT_10s0071g00200	0.970006	disease resistance protein (TIR-NBS-LRR class)
VIT_06s0004g04600	0.969961	protein phosphatase 2C POLTERGEIST-LIKE 4
VIT_04s0023g01530	0.969895	transcription initiation factor TFIIB
VIT_08s0007g03830	0.969892	fructose-bisphosphate aldolase cytoplasmic isozyme
VIT_02s0012g02190	0.969584	Cellulose synthase CSLD2
VIT_08s0007g05800	0.969459	patatin
VIT_05s0020g04650	0.969433	glycosyl hydrolase family 47 protein
VIT_07s0005g00750	0.969133	Sucrose synthase
VIT_13s0019g03380	0.969096	coronatine-insensitive protein 1
VIT_03s0038g02850	0.968984	Protein Phosphatase 2A B' regulatory subunit
VIT_04s0079g00800	0.968974	DJ-1 protein / protease
VIT_06s0061g01110	0.968932	lecithine cholesterol acyltransferase
VIT_17s0000g01240	0.968816	GAMMA CARBONIC ANHYDRASE-LIKE 2 (GAMMA CAL2)
VIT_08s0058g01360	0.96869	Vacuolar sorting receptor 1
VIT_07s0031g01020	0.96861	L-ascorbate oxidase
VIT_14s0066g01600	0.968582	NHL repeat-containing protein
VIT_00s0768g00040	0.968578	receptor protein kinase PERK1
VIT_13s0084g00240	0.968444	Steroid sulfotransferase
VIT_10s0042g01200	0.968325	eukaryotic translation initiation factor 2C 2
VIT_08s0040g02680	0.968216	Unknown protein
VIT_18s0076g00330	0.968136	VirE2-interacting protein (VIP1)
VIT_16s0098g01150	0.967997	Auxin-responsive SAUR29
VIT_14s0006g01030	0.967743	Calmodulin-binding heat-shock protein
VIT_05s0124g00280	0.967428	anthocyanin membrane protein 1
VIT_12s0057g01270	0.967427	acyl-CoA synthetase long-chain member 3
VIT_13s0156g00640	0.967414	AP2-associated kinase
VIT_19s0015g00760	0.967378	SEC14 cytosolic factor
VIT_09s0070g00310	0.967146	glucan endo-1,3-beta-glucosidase 6 precursor
VIT_04s0008g06920	0.967077	1,2-diacylglycerol 3-beta-galactosyltransferase
VIT_09s0002g06660	0.966993	DEAD BOX RNA helicase RH15
VIT_05s0062g00610	0.966859	xyloglucan endotransglucosylase/hydrolase 23
VIT_13s0156g00180	0.966828	citrate synthase 4
VIT_18s0001g11600	0.966714	transducin protein
VIT_11s0016g04290	0.966682	3-hydroxyisobutyryl-CoA hydrolase
VIT_07s0005g01710	0.966632	WRKY DNA-binding protein 23
VIT_13s0019g00840	0.966588	UDP-glucuronate decarboxylase.
VIT_03s0038g03680	0.96655	Ubiquilin-2
VIT_17s0000g08410	0.966433	peroxisomal protein (PEX14)
VIT_03s0038g04510	0.966425	chaperone BCS1 mitochondrial
VIT_12s0034g02390	0.965919	T-complex protein 11
VIT_13s0073g00430	0.965558	bZIP transcription factor
VIT_19s0014g00850	0.965374	Unknown protein
VIT_13s0067g00870	0.965337	peptidyl-prolyl cis-trans isomerase ROC7 (rotamase CyP 7)
VIT_08s0040g00430	0.965143	COP9 signalosome complex subunit 2
VIT_08s0056g00120	0.964953	ethanolamine-phosphate cytidylyltransferase
VIT_18s0072g00550	0.964926	Unknown protein
VIT_16s0022g00540	0.964903	glycerol 3-phosphate permease
VIT_14s0108g01370	0.964834	saccharopine dehydrogenase
VIT_01s0146g00060	0.964813	glucose-6-phosphate 1-dehydrogenase 2, chloroplast precursor
VIT_08s0007g03610	0.964737	monodehydroascorbate reductase
VIT_18s0001g10360	0.964524	Unknown protein
VIT_17s0000g01280	0.964301	WRKY DNA-binding protein 75
VIT_13s0084g00580	0.964228	histone mRNA exonuclease 1
VIT_05s0020g01490	0.964099	Rapid ALkalinization Factor RALFL33
VIT_18s0001g01120	0.963996	proteasome 26S regulatory subunit S3 (RPN3)
VIT_05s0077g01350	0.963945	mov34
VIT_14s0171g00340	0.963919	F-box family protein
VIT_14s0036g00420	0.963907	Phosphoenolpyruvate carboxylase kinase
VIT_03s0038g04360	0.96367	COP9 signalosome subunit 5A
VIT_07s0129g01060	0.963651	D-amino acid oxidase
VIT_15s0024g01010	0.963517	amidase
VIT_07s0005g02110	0.96327	protein phosphatase 2C DBP
VIT_15s0046g03090	0.962835	DTA2 (DOWNSTREAM TARGET OF AGL15 2)
VIT_05s0029g01340	0.962672	auxin-independent growth promoter (axi 1)
VIT_00s0125g00250	0.962181	zinc finger (ubiquitin-hydrolase) domain-containing
VIT_06s0009g02490	0.961959	urease accessory protein F
VIT_19s0014g03410	0.961885	late embryogenesis abundant protein
VIT_01s0011g05370	0.961861	Phosphoglucomutase, cytoplasmic
VIT_13s0019g03220	0.960951	proline transporter 1 (ProT1)
VIT_18s0001g02510	0.960873	protein disulfide isomerase (PDIL) protein
VIT_08s0007g05370	0.960631	strictosidine synthase
VIT_01s0026g00280	0.9605	trehalose 6-phosphate synthase
VIT_16s0050g02660	0.96049	pyruvate kinase
VIT_00s0187g00150	0.960291	E3 ubiquitin-protein ligase HUWE1
VIT_19s0015g01220	0.960289	transducin family protein / WD-40 repeat
VIT_14s0060g00420	0.960185	pyruvate dehydrogenase kinase
VIT_12s0057g01200	0.960121	acetyl-CoA acetyltransferase, cytosolic 1
VIT_01s0011g06000	0.960117	VACUOLAR IRON TRANSPORTER 1
VIT_18s0001g05130	0.960047	Unknown protein
VIT_07s0104g00930	0.959975	gibberellin receptor GID1L2
VIT_02s0025g01320	0.959905	no hit
VIT_01s0026g02210	0.959642	Unknown protein
VIT_01s0127g00680	0.959442	SRO2 (SIMILAR TO RCD ONE 2)
VIT_02s0025g00640	0.959425	BTI2 (VIRB2-INTERACTING PROTEIN 2)
VIT_17s0000g09490	0.959369	QUINOLINATE SYNTHASE
VIT_09s0002g00350	0.959357	proteasome 20S alpha subunit E2 (PAE2)
VIT_08s0007g01540	0.959331	MYB1
VIT_19s0014g00960	0.959297	Spg1p (septum-promoting GTPase)
VIT_18s0001g11630	0.959145	Allene oxide synthase
VIT_12s0142g00610	0.959109	citrate synthase, glyoxysomal precursor
VIT_18s0001g08200	0.959028	Multidrug and toxin extrusion protein 1
VIT_12s0035g01920	0.959024	methionine S-methyltransferase
VIT_10s0003g01020	0.958997	Unknown protein
VIT_09s0002g00470	0.958949	Ethylene response factor
VIT_19s0015g01400	0.958944	aspartic-type endopeptidase
VIT_17s0000g08140	0.958718	MLK/Raf-related protein kinase 1
VIT_16s0050g00390	0.958696	4-coumarate-CoA ligase
VIT_04s0008g06880	0.958557	ER membrane DUF1077
VIT_05s0077g01480	0.958495	ARR1 typeB
VIT_03s0038g03120	0.958489	isocitrate dehydrogenase subunit 1
VIT_19s0014g04740	0.958443	mRNA cap guanine-N7 methyltransferase 1
VIT_14s0060g00810	0.958385	galactinol synthase
VIT_05s0094g00770	0.958216	short-chain dehydrogenase/reductase (SDR)
VIT_00s0187g00110	0.958087	Cystatin
VIT_05s0049g01890	0.958055	no hit
VIT_11s0016g00440	0.957847	phosphoinositide phosphatase
VIT_04s0023g01650	0.957735	succinate dehydrogenase flavoprotein subunit,precursor
VIT_13s0073g00670	0.957625	Unknown protein
VIT_02s0025g00820	0.957584	cation/hydrogen exchanger (CHX18)
VIT_07s0151g00830	0.95756	HSP20 chaperone
VIT_00s1291g00030	0.957531	receptor protein kinase PERK1
VIT_03s0038g02190	0.957507	nodulin
VIT_11s0016g00770	0.95744	actin beta/gamma 1
VIT_10s0003g01730	0.957398	Avr9/Cf-9 rapidly elicited protein 276
VIT_01s0011g05250	0.957365	senescence-associated protein
VIT_18s0001g12260	0.957354	IRE homolog 1
VIT_08s0007g02040	0.957337	no hit
VIT_19s0090g00460	0.957326	aconitate hydratase, cytoplasmic
VIT_12s0057g00520	0.957297	serine/threonine-protein kinase WNK3
VIT_12s0059g01060	0.95729	hydroperoxide lyase (HPL1)
VIT_19s0015g01160	0.957261	SEC14 cytosolic factor
VIT_02s0025g02340	0.957235	UBX domain-containing protein
VIT_05s0051g00720	0.957228	3-ketoacyl-CoA thiolase PED1
VIT_02s0012g01910	0.956977	Unknown protein
VIT_18s0001g02770	0.956621	alpha-L-fucosidase 2 precursor
VIT_01s0026g01480	0.956543	Adenosine/AMP deaminase active site
VIT_04s0044g00030	0.956542	ATSAC1B/IBS2 (IMPAIRED IN BABA-INDUCED STERILITY 2)
VIT_06s0004g00060	0.956511	Unknown protein
VIT_06s0004g03990	0.956455	Nudix hydrolase 9
VIT_08s0056g00180	0.956403	translation initiation factor IF-2B subunit delta
VIT_07s0104g00430	0.95633	endo-1,3;1,4-beta-D-glucanase precursor
VIT_18s0001g00950	0.956296	prolyl 4-hydroxylase alpha-2 subunit precursor
VIT_11s0118g00760	0.956168	zinc finger (C3HC4-type RING finger)
VIT_00s0265g00130	0.956144	Unknown protein
VIT_08s0040g01700	0.955934	Isocitrate dehydrogenase (NAD+) precursor
VIT_10s0092g00120	0.955838	gamma-soluble NSF attachment protein (GSNAP)
VIT_04s0008g01340	0.955641	Unknown protein
VIT_18s0001g06270	0.955534	transcription factor jumonji (jmjC) domain-containing protein
VIT_05s0094g00490	0.955407	selenoprotein
VIT_11s0016g05130	0.955366	Peptidase S24, S26A and S26B
VIT_18s0122g00110	0.955352	Unknown protein
VIT_17s0000g10430	0.955337	glyceraldehyde-3-phosphate dehydrogenase, cytosolic 3
VIT_17s0000g00400	0.955312	phosphate carrier protein
VIT_05s0020g04150	0.955276	emp24/gp25L/p24
VIT_18s0001g02750	0.955256	Unknown protein
VIT_05s0029g01090	0.955189	alpha-glucosidase
VIT_05s0020g04570	0.955184	CBL-interacting protein kinase 7 (CIPK7)
VIT_12s0057g01400	0.955154	Steroid nuclear receptor, ligand-binding
VIT_05s0049g00330	0.955103	E8 protein
VIT_05s0049g00840	0.95484	no hit
VIT_18s0001g01640	0.954539	UDP-sugar pyrophospharylase
VIT_14s0068g01470	0.954445	hydroxyproline-rich glycoprotein family protein
VIT_17s0000g00920	0.954306	Glutamate decarboxylase 1 (GAD 1)
VIT_13s0019g02410	0.954222	Serine/threonine protein phosphatase PP1
VIT_07s0031g00220	0.954028	APETALA2 (AP2) floral homeotic protein
VIT_05s0049g00750	0.953982	no hit
VIT_19s0014g01850	0.953863	zinc finger (C3HC4-type RING finger)
VIT_14s0219g00150	0.953762	Succinate dehydrogenase iron-protein subunit
VIT_05s0049g01020	0.953713	myb domain protein 14
VIT_07s0005g03490	0.953682	VHS domain-containing protein
VIT_13s0067g03360	0.953507	adenylate kinase
VIT_19s0014g01010	0.953382	NHL repeat-containing protein
VIT_07s0031g01920	0.95335	protein kinase CRK1 CRK1 protein(Cdc2-related kinase 1)
VIT_08s0007g07900	0.95322	Unknown protein
VIT_18s0001g00140	0.95312	Unknown protein
VIT_15s0046g03600	0.952916	Salutaridine reductase
VIT_08s0007g00770	0.952842	NDP1 (RANDOM POTATO CDNA CLONE);
VIT_19s0177g00230	0.952751	no hit
VIT_14s0006g02020	0.952579	NADH dehydrogenase (ubiquinone) Fe-S protein 1
VIT_08s0105g00270	0.95255	NC domain-containing protein
VIT_19s0090g00390	0.95234	endoribonuclease L-PSP
VIT_07s0031g00990	0.952337	binding
VIT_09s0002g00340	0.952238	alanine aminotransferase 2
VIT_06s0004g06320	0.952036	anthranilate synthase component I-1, chloroplast precursor
VIT_15s0021g01210	0.951912	Peptidyl-prolyl cis-trans isomerase, cyclophilin type
VIT_19s0014g03380	0.951906	3'(2') 5'-bisphosphate nucleotidase
VIT_07s0005g04510	0.951849	DENN (AEX-3) domain-containing
VIT_05s0020g02820	0.951721	ubiquitin activating enzyme E1c (ECR1)
VIT_13s0019g04410	0.951658	dolichyl-diphosphooligosaccharide--protein glycosyltransferase 67 kDasubunit precursor
VIT_07s0005g01250	0.951656	Unknown protein
VIT_08s0007g01430	0.951636	universal stress protein (USP) family protein
VIT_09s0002g05260	0.951611	microtubule-severing ATPase
VIT_07s0031g00090	0.95158	tRNA-dihydrouridine synthase B
VIT_03s0063g02530	0.951467	Unknown protein
VIT_07s0031g00030	0.951406	endoplasmatic reticulum retrieval protein 1A
VIT_19s0014g02840	0.951384	3-deoxy-manno-octulosonate cytidylyltransferase
VIT_18s0001g08290	0.951353	Poly(ADP-ribose) polymerase
VIT_17s0000g03490	0.951319	cysteine desulfurase, (NIFS)
VIT_04s0008g00470	0.950998	early nodulin Enod93 protein
VIT_07s0005g00700	0.950832	epoxide hydrolase
VIT_18s0001g09180	0.950776	CUE domain containing protein
VIT_05s0020g00380	0.950665	dihydrolipoyl dehydrogenase
VIT_19s0015g01290	0.950617	amino acid permease 7
VIT_13s0067g01510	0.950616	outer membrane OMP85
VIT_17s0000g05510	0.950397	pentatricopeptide (PPR) repeat-containing protein
VIT_11s0016g05530	0.950327	plastocyanin domain-containing protein
VIT_12s0057g00260	0.9502	external rotenone-insensitive NADPH dehydrogenase
VIT_01s0010g03730	0.950189	F-box domain containing protein
VIT_12s0035g01850	0.950181	MATE antiporter/ drug transporter
VIT_05s0049g00770	0.950104	no hit
VIT_06s0009g01620	0.950095	harpin-induced protein
VIT_14s0083g01140	0.949859	B12D
VIT_18s0001g02490	0.949825	PAB3 (POLY(A) BINDING PROTEIN 3)
VIT_06s0004g05140	0.94979	DnaJ homolog, subfamily B, member 9
VIT_11s0118g00490	0.949627	octicosapeptide/Phox/Bem1p (PB1) domain-containing protein / tetratricopeptide repeat (TPR)-containing protein
VIT_18s0072g00780	0.949555	ubiquitin interaction motif-containing protein
VIT_14s0060g02000	0.949501	ATPP2-B14
VIT_12s0028g03310	0.94938	protein phosphatase 2C
VIT_04s0023g00860	0.949246	short-chain dehydrogenase/reductase
VIT_19s0015g01830	0.949193	Unknown protein
VIT_00s0214g00160	0.949107	Lectin, phloem-specific
VIT_12s0035g01180	0.949087	protein kinase CRK1 protein
VIT_17s0000g01210	0.948992	Unknown protein
VIT_06s0009g02310	0.948958	ubiquitin-associated (UBA)
VIT_08s0040g01950	0.94894	zinc finger (C3HC4-type RING finger)
VIT_12s0028g01120	0.948848	amine oxidase
VIT_03s0017g00710	0.948691	flavonol synthase
VIT_19s0085g00850	0.948691	LEM3 (ligand-effect modulator 3)
VIT_10s0071g01070	0.948659	Unknown protein
VIT_00s0324g00050	0.948658	UDP-glucose glucosyltransferase
VIT_05s0029g01350	0.948633	RabGAP/TBC domain-containing protein
VIT_00s0227g00130	0.948435	A/G-specific adenine glycosylase
VIT_11s0016g03200	0.948394	gibberellin oxidase
VIT_00s0804g00010	0.948173	Unknown protein
VIT_06s0004g02560	0.94806	Kiwellin Ripening-related protein grip22
VIT_03s0038g04010	0.947672	pantothenate kinase
VIT_19s0014g01390	0.947646	Phosphoenolpyruvate carboxylase
VIT_04s0008g00490	0.947322	profilin 5 (PRO5) (PRF3)
VIT_19s0085g01100	0.947132	ECT8 (evolutionarily conserved C-terminal region 8)
VIT_04s0008g02850	0.947065	proteasome 20S beta subunit A (PBA1) (PRCD)
VIT_08s0040g01770	0.946939	Cyclic nucleotide-gated ion channel 15
VIT_11s0065g00160	0.946834	Splicing factor YT521-B
VIT_13s0019g02110	0.946806	fringe-related protein
VIT_05s0049g01980	0.946766	3-isopropylmalate dehydratase large subunit 2
VIT_02s0087g00930	0.946615	9-cis-epoxycarotenoid dioxygenase
VIT_13s0067g01960	0.946258	Dehydration-responsive element-binding protein 2C
VIT_13s0067g00660	0.946248	steroid 23-alpha-hydroxylase
VIT_05s0077g01100	0.946023	ubiquitin-conjugating enzyme E2 J1
VIT_03s0038g02890	0.945912	F-box family protein
VIT_14s0060g00720	0.945901	ABC transporter I member 9
VIT_18s0001g02650	0.94586	V-type H+-transporting ATPase 16kDa proteolipid subunit
VIT_14s0108g00490	0.945846	Cullin 3a
VIT_17s0000g09230	0.945833	leucine-rich repeat family protein
VIT_14s0108g01520	0.945802	glycosyl transferase family 8 protein
VIT_14s0030g00950	0.945747	Superoxide dismutase [Cu-Zn]
VIT_05s0094g00900	0.945743	MAPK (MPK6)
VIT_16s0013g00620	0.945637	Methionine sulfoxide reductase A
VIT_03s0063g00060	0.94552	IMP dehydrogenase
VIT_08s0040g01200	0.945458	short-chain type alcohol dehydrogenase
VIT_06s0080g00540	0.94541	Unknown protein
VIT_18s0001g09700	0.945266	F-box protein GID2
VIT_11s0016g03720	0.945221	Aspartate aminotransferase, cytoplasmic (Transaminase A)
VIT_14s0081g00160	0.945178	Myosin-like protein XIC
VIT_14s0066g01440	0.944981	Homeodomain leucine zipper protein HB-1
VIT_07s0104g00440	0.944968	endo-1,3;1,4-beta-D-glucanase precursor
VIT_07s0005g00070	0.944766	5,10-methylenetetrahydrofolate dehydrogenase-5
VIT_13s0067g03880	0.944749	ankyrin repeat
VIT_01s0146g00100	0.944721	ACT domain containing protein (ACR4)
VIT_19s0014g02450	0.944505	ALF5 (ABERRANT LATERAL ROOT FORMATION 5)
VIT_17s0000g03880	0.944359	aspartyl protease
VIT_07s0185g00050	0.944305	xyloglucan:xyloglucosyl transferase
VIT_05s0020g04110	0.944276	ELIP1 (EARLY LIGHT-INDUCABLE PROTEIN)
VIT_16s0022g00960	0.944163	invertase/pectin methylesterase inhibitor
VIT_06s0061g00410	0.944158	ABC transporter F member 2
VIT_18s0001g14520	0.944136	Unknown protein
VIT_08s0007g04170	0.94411	pyruvate kinase, cytosolic isozyme
VIT_14s0068g00890	0.944068	mitochondrial substrate carrier family protein
VIT_04s0008g01060	0.943739	substrate carrier, Mitochondrial
VIT_14s0006g00830	0.943625	Unknown protein
VIT_18s0001g00050	0.943499	dolichyl-phosphate beta-D-mannosyltransferase
VIT_12s0034g01170	0.943476	patatin
VIT_01s0011g00580	0.943471	pentatricopeptide (PPR) repeat-containing protein
VIT_12s0134g00060	0.943194	ribosomal protein L2
VIT_09s0018g01980	0.943181	unknown
VIT_14s0068g02030	0.943131	import receptor subunit TOM20-3, Mitochondrial
VIT_07s0031g03130	0.942988	PHD finger transcription factor
VIT_09s0018g01940	0.94298	pyruvate dehydrogenase E1 component alpha subunit
VIT_05s0020g01720	0.942875	zinc finger (C3HC4-type RING finger)
VIT_16s0100g00270	0.942785	peptidoglycan-binding LysM domain-containing protein
VIT_03s0017g01350	0.942778	Ribosomal protein S6 (RPS6B) 40S
VIT_08s0040g00680	0.942704	phosphatidylinositol 3- and 4-kinase
VIT_18s0001g03220	0.942673	eukaryotic translation initiation factor eIF-1A
VIT_12s0028g03740	0.942643	hydroxyproline-rich glycoprotein
VIT_18s0001g08210	0.942584	SUT4 (SUCROSE TRANSPORTER 4)
VIT_16s0013g02100	0.942555	2-phosphoglycerate kinase
VIT_05s0094g00890	0.942542	haloacid dehalogenase hydrolase
VIT_00s0929g00020	0.942454	receptor protein kinase PERK1
VIT_06s0004g08310	0.94234	Unknown protein
VIT_13s0067g03100	0.941956	Lung seven transmembrane receptor
VIT_04s0008g03100	0.941904	Unknown protein
VIT_14s0060g02140	0.941838	rubber elongation factor (REF)
VIT_10s0003g02200	0.941689	Protein kinase PKN/PRK1
VIT_10s0597g00020	0.941645	UBA; HSC20, C-terminal oligomerisation
VIT_10s0003g01460	0.941344	Nucleobase-ascorbate transporter 2 (NAT2)
VIT_05s0020g03160	0.941268	transmembrane protein 49
VIT_12s0035g01050	0.941097	octicosapeptide/Phox/Bem1p (PB1) domain-containing protein
VIT_13s0067g00210	0.941088	Unknown protein
VIT_03s0063g00730	0.941079	CXE carboxylesterase CXE10
VIT_08s0056g00430	0.940736	Unknown protein
VIT_06s0009g01000	0.940652	zinc finger (C3HC4-type RING finger) CIC7E11
VIT_18s0001g08220	0.940453	SUT4 (SUCROSE TRANSPORTER 4)
VIT_18s0001g02790	0.94041	Unknown protein
VIT_01s0010g02030	0.940406	gamma-thionin precursor
VIT_04s0023g01270	0.940386	transporter-related
VIT_05s0020g04900	0.940293	N-carbamyl-L-amino acid amidohydrolase
VIT_10s0071g01140	0.940241	Unknown protein
VIT_10s0071g01020	0.940227	lipoic acid synthase
VIT_13s0019g05170	0.940125	zinc finger (C2H2 type) family
VIT_18s0001g01020	0.939987	V-type H+-transporting ATPase subunit B
VIT_01s0010g00520	0.939936	Unknown protein
VIT_12s0028g03270	0.939796	Ethylene-responsive transcription factor 9
VIT_11s0037g00810	0.939647	Unknown protein
VIT_01s0010g03610	0.939557	RW1
VIT_11s0016g03660	0.93953	glucose transporter 2 plastidic
VIT_04s0023g03920	0.939506	zinc finger (FYVE type)
VIT_03s0017g00830	0.939481	Leucoanthocyanidin dioxygenase (LDOX)
VIT_12s0059g01490	0.939475	unknown protein
VIT_07s0104g01580	0.939299	Luminidependens
VIT_18s0001g05770	0.939188	protein phosphatase methylesterase 1
VIT_05s0102g00230	0.939135	protein farnesyltransferase/geranylgeranyltransferase type I alphasubunit
VIT_08s0032g00300	0.939113	annexin A3
VIT_16s0098g00270	0.93906	no hit
VIT_05s0049g00980	0.939031	cofilin
VIT_06s0009g03650	0.939017	permease nonimprinted in Prader-Willi/Angelman
VIT_00s0577g00020	0.938906	Phosphoglycerate mutase
VIT_12s0059g00590	0.938809	Allergenic protein Pt2L4
VIT_08s0058g00200	0.938697	transcription factor
VIT_05s0049g02240	0.938597	AWPM-19
VIT_02s0025g04310	0.938565	Thaumatin
VIT_09s0002g02690	0.938532	3'-5' exonuclease domain-containing protein
VIT_18s0001g03240	0.938521	DREB sub A-5 of ERF/AP2 transcription factor
VIT_13s0084g00050	0.938384	Cysteine proteinase inhibitor
VIT_18s0001g01080	0.938284	Unknown protein
VIT_12s0134g00410	0.938208	frataxin protein
VIT_02s0025g03960	0.938197	TET10 (TETRASPANIN10)
VIT_18s0122g00870	0.938137	zinc finger (C3HC4-type RING finger)
VIT_16s0013g01940	0.937877	kinase-like protein TMKL1
VIT_13s0074g00100	0.937753	3-phosphoinositide-dependent protein kinase
VIT_13s0019g03020	0.937667	Glucosyltransferase-2
VIT_08s0032g00900	0.937414	UBQ5 (UBIQUITIN 5)
VIT_09s0002g05710	0.937323	ATP:ADP antiporter
VIT_03s0063g02410	0.937253	switching protein 3D ATSWI3D
VIT_19s0014g01890	0.937042	reticulon-4-interacting protein 1
VIT_05s0124g00270	0.936926	Unknown protein
VIT_14s0066g00820	0.936854	Unknown protein
VIT_14s0068g00520	0.936795	F-box domain containing protein
VIT_08s0032g00280	0.936571	Regulator of chromosome condensation (RCC1)
VIT_04s0008g03430	0.936558	exostosin family
VIT_03s0132g00200	0.936521	methylmalonate-semialdehyde dehydrogenase
VIT_14s0171g00520	0.936456	Unknown protein
VIT_17s0000g02130	0.936368	Transposase, IS4
VIT_16s0022g02340	0.936361	fructokinase-2
VIT_01s0011g00540	0.93635	SPFH domain-containing protein 2 precursor band 7 family
VIT_05s0020g02420	0.936286	BSD domain-containing protein
VIT_05s0062g00480	0.936073	Xyloglucan endo-transglycosylase, C-terminal
VIT_18s0001g06340	0.936056	TIR-NBS-LRR-TIR disease resistance protein
VIT_16s0098g01380	0.936032	yippee
VIT_15s0024g00920	0.93603	NFD4 (NUCLEAR FUSION DEFECTIVE 4)
VIT_01s0011g04140	0.936028	octicosapeptide/Phox/Bem1p (PB1) domain-containing protein
VIT_11s0118g00210	0.936017	nodulation receptor kinase
VIT_16s0098g00800	0.936011	copper-binding family protein
VIT_12s0034g02380	0.935889	glycine hydroxymethyltransferase
VIT_19s0090g01120	0.935635	Unknown protein
VIT_18s0117g00320	0.935572	Unknown protein
VIT_06s0004g03140	0.935571	isovaleryl-CoA-dehydrogenase (IVD)
VIT_17s0000g05850	0.935441	ATATH1 (ABC2 homolog1)
VIT_07s0005g00360	0.9354	glycosyl hydrolase family 1
VIT_14s0108g01650	0.935307	Peptidase beta subunit, Mitochondrial
VIT_14s0066g01190	0.935241	Unknown protein
VIT_18s0001g09170	0.935229	interferon developmental regulator
VIT_16s0050g00950	0.935154	scarecrow-like transcription factor 8 (SCL8)
VIT_09s0018g01700	0.935076	Unknown protein
VIT_08s0007g08960	0.934911	Ca2+-transporting ATPase type 2 ISOFORM 4
VIT_17s0000g01070	0.934506	monoglyceride lipase
VIT_16s0039g01860	0.934457	RNA recognition motif (RRM)-containing protein
VIT_18s0001g11940	0.934375	metalloendopeptidase
VIT_16s0050g01460	0.934367	translocation protein SEC63
VIT_00s0187g00220	0.934349	partial optokinetic response b
VIT_13s0019g00690	0.934276	carnitine racemase
VIT_05s0020g04160	0.934198	stem-specific protein TSJT1
VIT_05s0077g00280	0.933996	beta-amylase
VIT_13s0019g05130	0.933982	serine carboxypeptidase III
VIT_18s0001g09100	0.933887	DNA excision repair protein ERCC-8
VIT_05s0020g00460	0.933773	evolutionarily conserved C-terminal region 6
VIT_18s0072g00380	0.933693	Abscisic stress ripening protein 2 (ASR2)
VIT_06s0009g03550	0.933623	Regulator of chromosome condensation (RCC1)
VIT_14s0030g00830	0.933615	Superoxide dismutase
VIT_14s0128g00360	0.933568	Nucleolar GTPase
VIT_12s0028g01000	0.933355	Unknown protein
VIT_06s0004g00380	0.933298	Unknown protein
VIT_06s0004g03670	0.932967	protein kinase APK1B, chloroplast precursor
VIT_12s0059g00890	0.932787	dienelactone hydrolase
VIT_16s0022g00310	0.932759	EIX receptor 2
VIT_13s0067g03300	0.93275	leukotriene A-4 hydrolase
VIT_02s0012g01400	0.932749	PLATZ transcription factor
VIT_04s0210g00220	0.932734	ubiquilin-1
VIT_07s0255g00100	0.932543	Extra-large G-protein (XLG1)
VIT_14s0036g00050	0.932341	Aluminum-induced protein
VIT_19s0014g03730	0.932195	no hit
VIT_05s0049g00050	0.932194	cellulose synthase CSLG2
VIT_06s0009g02230	0.932177	cysteine protease inhibitor
VIT_18s0001g04340	0.932165	glycine hydroxymethyltransferase
VIT_00s0264g00040	0.932144	Prolyl 4-hydroxylase, alpha subunit
VIT_15s0048g01980	0.931901	COP9 signalosome complex subunit 1
VIT_17s0000g07030	0.931858	cytokinin-O-glucosyltransferase 2
VIT_00s0551g00030	0.931793	protein transport protein Sec61 subunit alpha
VIT_05s0020g03480	0.931627	Ribosomal protein L18P/L5E
VIT_01s0010g02900	0.931551	proteasome 20S beta subunit E1 (PBE1) (PRCE)
VIT_05s0062g01110	0.931512	sodium symporter
VIT_05s0051g00640	0.931367	purple acid phosphatase 23- ATPAP23/PAP23
VIT_08s0007g01030	0.931359	aldo/keto reductase
VIT_13s0019g02660	0.931345	Unknown protein
VIT_17s0000g09350	0.931285	DEHYDRATION-INDUCED 19
VIT_01s0011g01520	0.931162	peroxisomal 2,4-dienoyl-CoA reductase
VIT_04s0008g00530	0.931111	Serine/threonine-protein kinase Aurora-1
VIT_12s0059g01800	0.930968	Unknown protein
VIT_10s0003g03280	0.930618	Alpha-mannosidase
VIT_04s0023g03900	0.930469	zinc finger (FYVE type)
VIT_04s0008g00650	0.930448	3'-5' exonuclease domain-containing protein
VIT_07s0005g04460	0.930202	ABC transporter C member 1
VIT_11s0052g01220	0.930194	XYLOGLUCAN ENDOTRANSGLYCOSYLASE 6
VIT_01s0011g03480	0.930087	cinnamoyl CoA reductase
VIT_04s0008g06320	0.92999	Unknown protein
VIT_11s0052g00700	0.929909	Serine/theronine protein kinase 2
VIT_14s0068g01370	0.929908	translocon-associated protein beta TRAP complex
VIT_01s0026g01650	0.929896	Porin II, 36kDa
VIT_02s0087g01020	0.929848	CRK10 (CYSTEINE-RICH RLK10)
VIT_09s0002g05250	0.929752	aminotransferase class I and II
VIT_18s0001g11990	0.929711	Methyltransferase-like protein 2, meth_7
VIT_13s0067g01650	0.929555	glutaredoxin
VIT_00s0125g00220	0.929181	Serine/theronine protein kinase 2
VIT_17s0000g08990	0.929163	alliinase
VIT_05s0077g02120	0.929068	Unknown protein
VIT_17s0000g01420	0.92891	Snurportin-1 (RNA U transporter 1)
VIT_13s0106g00790	0.928895	mevalonate diphosphate decarboxylase (MVD1)
VIT_03s0097g00600	0.928893	octicosapeptide/Phox/Bem1p (PB1) domain-containing protein
VIT_00s0947g00020	0.928552	no hit
VIT_18s0001g05740	0.928537	DNA-binding protein
VIT_16s0039g01580	0.928456	Carbohydrate kinase
VIT_01s0011g06260	0.928381	anthranilate synthase beta subunit
VIT_17s0000g02480	0.928361	calcium-binding protein
VIT_07s0191g00080	0.928286	7-transmembrane G-protein-coupled receptor
VIT_14s0060g02640	0.928197	myb family
VIT_19s0090g01420	0.928108	Wax synthase isoform 1
VIT_13s0074g00720	0.928044	Neutral/alkaline invertase
VIT_04s0023g01300	0.928041	Aminopeptidase P
VIT_03s0063g02550	0.927926	NADH dehydrogenase (ubiquinone) Fe-S protein 8
VIT_05s0029g00330	0.927874	Adenosylhomocysteinase (S-adenosyl-L-homocysteine hydrolase) (AdoHcyase)
VIT_02s0025g01180	0.927837	Carrier protein, Mitochondrial
VIT_14s0068g01280	0.927616	V-type H+-transporting ATPase subunit C
VIT_14s0066g02590	0.927602	nitrate transporter NRT1-5
VIT_05s0020g04730	0.927537	zinc finger (C3HC4-type RING finger)
VIT_06s0004g05890	0.927535	ceramidase
VIT_07s0129g00930	0.927479	Unknown protein
VIT_11s0016g03880	0.927449	receptor protein kinase PERK1
VIT_10s0003g04180	0.927443	early-responsive to dehydration stress protein (ERD4)
VIT_10s0003g01190	0.927385	ketol-acid reductoisomerase
VIT_09s0002g01890	0.927296	hydroxyproline-rich glycoprotein
VIT_05s0094g01400	0.927272	La domain-containing protein
VIT_16s0022g01770	0.927269	Phosphopyruvate hydratase.
VIT_15s0046g03650	0.927229	Salutaridine reductase
VIT_05s0020g01080	0.927156	unknown
VIT_13s0067g02510	0.927021	protein phosphatase
VIT_01s0026g01460	0.926922	Thioredoxin H-type 2 (Trx-H-2)
VIT_18s0117g00130	0.926793	Pi starvation-induced protein
VIT_04s0008g03880	0.926766	adaptor-related protein complex 4, beta 1
VIT_15s0046g01290	0.926692	Carrier protein, Mitochondrial
VIT_08s0007g01790	0.926684	defective in exine formation protein (DEX1)
VIT_04s0008g01380	0.92658	Unknown protein
VIT_00s0194g00110	0.926572	4-nitrophenylphosphatase
VIT_19s0014g00030	0.926506	FRIGIDA protein
VIT_02s0012g00930	0.926444	Unknown protein
VIT_19s0015g02730	0.926338	Glutathione S-transferase 25 GSTU25
VIT_17s0000g01730	0.926327	adenylate kinase
VIT_07s0005g01460	0.926301	Dipeptidyl aminopeptidases/acylaminoacyl-peptidases
VIT_18s0001g05620	0.926269	Carrier protein, Mitochondrial
VIT_01s0011g06620	0.926251	peptide transporter PTR2-B
VIT_11s0118g00300	0.926217	ARP2/3 complex 21 kDa subunit
VIT_06s0004g06370	0.926079	Flavonoid-glucosyltransferase 6 (Fragment)
VIT_07s0129g00110	0.926018	Ca2+-ATPase 2 ACA2, plasma membrane
VIT_05s0020g01730	0.926008	anaphase-promoting complex component APC7
VIT_06s0004g05800	0.925897	phosphatidic acid phosphatase / PAP2
VIT_00s0615g00010	0.925861	cinnamyl alcohol dehydrogenase
VIT_04s0044g01940	0.925842	diacylglycerol O-acyltransferase 1
VIT_05s0049g00800	0.92558	Unknown protein
VIT_05s0102g01190	0.92552	calreticulin-3 precursor
VIT_14s0006g01930	0.9255	Unknown protein
VIT_14s0083g00450	0.925315	Protein kinase PKN/PRK1, effector
VIT_17s0000g09990	0.925186	zinc finger (CCCH-type) family protein
VIT_05s0077g02140	0.92516	fatty acid multifunctional protein (MFP2)
VIT_17s0000g02260	0.924666	aldose 1-epimerase
VIT_05s0077g02080	0.924665	branched chain alpha-keto acid dehydrogenase E2 subunit (din3)
VIT_15s0048g01420	0.92463	plastocyanin domain-containing protein
VIT_06s0004g05480	0.924609	eukaryotic translation initiation factor 3G
VIT_00s0264g00060	0.924468	unknown
VIT_19s0027g00230	0.924425	NAC domain-containing protein 22
VIT_02s0012g00170	0.924357	1,4-alpha-D-glucan maltohydrolase
VIT_07s0031g01480	0.924324	ATP/GTP binding protein
VIT_02s0012g01170	0.924279	pyruvate kinase
VIT_06s0004g03440	0.924209	Ulp1 protease
VIT_01s0011g06070	0.924068	Unknown protein
VIT_17s0000g01250	0.924029	F-box/LRR-repeat protein
VIT_08s0040g02730	0.923985	exocyst subunit EXO70 H4
VIT_02s0025g03730	0.923905	translation initiation factor 2B
VIT_06s0004g02140	0.92387	MATE efflux family protein
VIT_08s0007g07570	0.923781	transcription regulator NOT2/NOT3/NOT5
VIT_13s0067g03530	0.923747	nitrilase
VIT_18s0166g00320	0.923731	ABC transporter F member 6
VIT_09s0002g03470	0.923659	Unknown protein
VIT_08s0040g00470	0.923651	calmodulin-7 (CAM7)
VIT_03s0132g00070	0.923641	ATHVA22A (Arabidopsis thaliana HVA22 homologue A)
VIT_15s0046g02390	0.923641	ANTR2 (anion transporter 2)
VIT_00s2574g00010	0.923552	protein transport protein Sec61 subunit alpha
VIT_07s0005g03670	0.923483	CHR8 (chromatin remodeling 8)
VIT_14s0006g01530	0.923302	armadillo/beta-catenin repeat
VIT_19s0015g02880	0.923267	Glutathione S-transferase 20 GSTU20
VIT_19s0090g01660	0.923171	Heterogeneous nuclear ribonucleoprotein
VIT_09s0054g00450	0.923164	HEN4 (HUA ENHANCER 4)
VIT_17s0000g03640	0.923069	proline-rich protein precursor
VIT_14s0066g01340	0.922948	DNA-binding protein
VIT_09s0070g00160	0.922946	CBL-interacting protein kinase 6 (CIPK6)
VIT_18s0001g15370	0.922932	exostosin family protein
VIT_00s0540g00040	0.922909	ARK3 (Arabidopsis Receptor Kinase 3)
VIT_19s0014g00450	0.922815	alpha galactosidase
VIT_05s0020g03050	0.922782	no hit
VIT_04s0008g04970	0.922734	1-deoxy-D-xylulose-5-phosphate synthase, chloroplast precursor
VIT_02s0087g00570	0.92239	Unknown protein
VIT_13s0067g01780	0.922356	histidine acid phosphatase
VIT_13s0067g03440	0.92234	phosphatidylglycerolphosphate synthase (PGS1)
VIT_08s0007g06770	0.922035	Unknown protein
VIT_04s0044g01130	0.921918	alcohol dehydrogenase 2 [Vitis vinifera]
VIT_12s0035g00350	0.921847	AAA-type ATPase
VIT_01s0010g01680	0.921732	glutaredoxin
VIT_10s0071g00840	0.921469	Unknown protein
VIT_01s0146g00310	0.921452	pyruvate dehydrogenase E1 component subunit beta
VIT_03s0088g01180	0.921433	Proline iminopeptidase
VIT_07s0005g03660	0.921411	NON-INTRINSIC ABC PROTEIN 4
VIT_13s0019g04190	0.921371	Chorismate synthase 1, chloroplast precursor
VIT_13s0067g00280	0.921345	syntaxin 5
VIT_19s0014g01490	0.921305	galactosyltransferase family protein
VIT_13s0074g00150	0.92124	dihydrolipoamide S-acetyltransferase precursor
VIT_16s0039g02250	0.921235	cytochrome c oxidase subunit XI assembly protein
VIT_17s0000g03630	0.921218	no hit
VIT_01s0011g06130	0.921211	erwinia induced protein 2
VIT_08s0040g00990	0.921161	transcription elongation factor S-II
VIT_14s0066g00960	0.92098	Glutaredoxin
VIT_15s0048g02350	0.920772	Prohibitin 1
VIT_03s0038g02640	0.920765	translation initiation factor IF-3
VIT_05s0049g00210	0.920718	lesion inducing protein
VIT_13s0147g00200	0.920687	L-aminoadipate-semialdehyde dehydrogenase-phosphopantetheinyltransferase
VIT_08s0040g01820	0.92059	no hit
VIT_17s0000g02880	0.920512	S-adenosyl-L-methionine:salicylic acid carboxyl methyltransferase; 41514-39166
VIT_03s0038g00220	0.920458	purple acid phosphatase 10 ATPAP10/PAP10
VIT_01s0011g05590	0.920409	erwinia induced protein 2
VIT_11s0016g04720	0.920261	blight-associated protein p12 precursor
VIT_09s0018g00600	0.920219	magnesium transporter CorA-like family protein (MRS2-1)
VIT_07s0005g05600	0.920184	UDP-glucose:sterol 3-O-glucosyltransferase
VIT_17s0000g03200	0.920133	Unknown protein
VIT_08s0007g04220	0.9201	SER/ARG-RICH PROTEIN KINASE 4 SRPK4
VIT_03s0063g00360	0.920051	glycoprotein 3-alpha-L-fucosyltransferase
VIT_01s0150g00140	0.919852	ORTH2/VIM1 (VARIANT IN METHYLATION 1)
VIT_16s0100g00700	0.919716	TFL1 (TERMINAL FLOWER 1)
VIT_17s0000g08230	0.919713	Unknown protein
VIT_19s0014g02760	0.919546	ubiquitin-conjugating enzyme E2 O
VIT_00s0360g00020	0.919504	Unknown protein
VIT_04s0008g03350	0.919495	Unknown protein
VIT_02s0025g04850	0.919436	CYP76B1
VIT_05s0049g02210	0.919436	Unknown protein
VIT_13s0067g02840	0.919436	phosphatidylinositol-4-phosphate 5-kinase
VIT_05s0020g02960	0.919352	homeotic gene regulator
VIT_13s0064g01220	0.919332	Zinc finger A20 and AN1 domain-containing stress-associated protein 5
VIT_15s0046g02300	0.919279	Beta-cyanoalanine synthase
VIT_07s0031g01940	0.91921	holocarboxylase synthetase
VIT_17s0000g03720	0.918885	lateral organ boundaries protein 41
VIT_07s0031g03060	0.918784	NSL1 (NECROTIC SPOTTED LESIONS 1)
VIT_03s0091g00520	0.918754	prolyl 4-hydroxylase
VIT_04s0023g00670	0.918571	eIF4-gamma/eIF5/eIF2-epsilon domain-containing protein
VIT_13s0064g00520	0.918479	furcatin hydrolase
VIT_01s0127g00270	0.918433	signal recognition particle receptor beta subunit
VIT_05s0020g04010	0.918403	Unknown protein
VIT_19s0014g00280	0.918358	nodulin MtN3 family
VIT_16s0098g00250	0.918315	zinc finger (C3HC4-type RING finger)
VIT_12s0028g03730	0.918287	hydroxyproline-rich glycoprotein
VIT_18s0001g00360	0.918266	no hit
VIT_14s0083g00180	0.918171	cytochrome B561
VIT_14s0006g02820	0.918143	mannose-6-phosphate isomerase
VIT_01s0026g00320	0.918111	NHL repeat-containing protein
VIT_05s0051g00730	0.918104	zinc finger (C3HC4-type RING finger)
VIT_02s0025g04880	0.918003	geraniol 10-hydroxylase
VIT_01s0011g06600	0.917947	glutamate decarboxylase
VIT_11s0016g04780	0.917865	Ras GTP-binding protein (RAN2)
VIT_19s0015g00810	0.917854	SEC13
VIT_14s0128g00150	0.917781	DNA excision repair protein ERCC-1
VIT_05s0020g03610	0.917593	Unknown protein
VIT_05s0020g00670	0.917567	S-adenosylmethionine synthetase 1 (SAM1)
VIT_10s0003g05000	0.917475	VTC2 (VITAMIN C DEFECTIVE)
VIT_09s0018g01390	0.917445	STE20/SPS1 proline-alanine-rich protein kinase
VIT_03s0063g00630	0.91741	transcriptional factor B3
VIT_09s0054g01600	0.917389	Splicing factor YT521-B
VIT_06s0009g00680	0.917224	Pyridine nucleotide-disulphide oxidoreductase
VIT_13s0074g00550	0.917108	amino acid transporter family
VIT_08s0058g01150	0.917021	Unknown protein
VIT_02s0025g01400	0.916915	leucine-rich repeat family protein stress
VIT_00s2082g00010	0.916911	O-sialoglycoprotein endopeptidase
VIT_03s0063g00400	0.916862	alpha-amylase / 1,4-alpha-D-glucan glucanohydrolase
VIT_01s0010g03300	0.916799	mannosyl-oligosaccharide glucosidase
VIT_03s0038g01380	0.916792	calcium-binding EF hand
VIT_04s0008g00830	0.916477	NADH dehydrogenase (ubiquinone) Fe-S protein 7
VIT_00s0477g00030	0.916444	MATE efflux family protein ripening responsive
VIT_11s0016g05020	0.9164	IMP dehydrogenase/GMP reductase
VIT_11s0052g00320	0.916311	Ca2+-ATPase 10 ACA10, plasma membrane
VIT_04s0023g01110	0.916214	PQ-loop repeat protein
VIT_18s0001g07280	0.916202	glucose-6-phosphate isomerase
VIT_00s0274g00080	0.916075	benzoquinone reductase
VIT_02s0025g01610	0.916024	Phosphatidylinositol 3-and 4-kinase
VIT_11s0065g01090	0.915911	DEAD BOX RNA helicase RH10
VIT_11s0052g00630	0.915891	Metallothionein
VIT_15s0021g02790	0.915833	ATELC/ELC
VIT_04s0023g02040	0.9156	endoplasmatic reticulum retrieval protein 1B
VIT_09s0002g04110	0.915287	Peroxisome assembly protein 2 (Peroxin-2) (PEX2)
VIT_19s0014g03680	0.915237	Meiotic recombination 11 MRE11
VIT_05s0062g00890	0.915174	Alpha-glucan water dikinase isoform 3, Chloroplast
VIT_15s0048g00960	0.915136	transducin protein
VIT_18s0001g12830	0.915109	1,4-beta-mannan endohydrolase
VIT_19s0085g00370	0.914946	Phosphoglycerate kinase, cytosolic
VIT_16s0022g00490	0.914787	conserved oligomeric Golgi complex 7
VIT_10s0071g01030	0.914684	transducin family protein / WD-40 repeat
VIT_14s0006g02510	0.914615	plastid movement impaired 15 (PMI15)
VIT_11s0016g03210	0.914573	NADP-dependent malic enzyme
VIT_14s0083g00340	0.914533	beta-glucan-binding protein 4
VIT_03s0063g02030	0.91452	4-hydroxy-3-methylbut-2-enyl diphosphate reductase
VIT_13s0067g02990	0.91426	superoxide dismutase
VIT_02s0025g04330	0.914134	Thaumatin VVTL1 [Vitis vinifera]
VIT_11s0016g02380	0.914062	1-aminocyclopropane-1-carboxylate oxidase 2
VIT_18s0001g02470	0.914046	L-ascorbate peroxidase, thylakoid-bound (tAPX)
VIT_06s0004g03640	0.914044	trans-2-enoyl-CoA reductase
VIT_11s0037g00480	0.914028	Unknown protein
VIT_04s0044g01720	0.914027	Unknown protein
VIT_19s0015g02690	0.913985	Glutathione S-transferase 25 GSTU25
VIT_07s0141g00170	0.913913	bZIP transcription factor BZO2H3
VIT_11s0118g00820	0.91386	D111/G-patch domain-containing protein
VIT_04s0008g04460	0.91385	MOLYBDATE TRANSPORTER 1
VIT_02s0025g02360	0.913645	WNK kinase 6
VIT_13s0106g00620	0.913616	nitrogen fixation NifU
VIT_08s0040g00320	0.91358	Alpha-L-arabinofuranosidase
VIT_14s0108g00810	0.913378	MINI ZINC FINGER 2 MIF2
VIT_12s0035g02270	0.913309	Unknown protein
VIT_18s0001g11740	0.913276	RING zinc finger ARIADNE protein ARI2
VIT_03s0091g00360	0.913074	Seed maturation protein PM23
VIT_19s0014g05200	0.912965	Unknown protein
VIT_08s0007g07890	0.912925	pentatricopeptide (PPR) repeat-containing
VIT_01s0026g00820	0.912871	IAA-amino acid hydrolase 1 (ILR1)
VIT_08s0007g00720	0.912761	RING-H2 finger C2A
VIT_06s0004g02400	0.912742	Unknown protein
VIT_02s0025g04580	0.912669	hydroxymethylglutaryl-CoA synthase
VIT_13s0067g03800	0.912571	cytochrome c oxidase subunit VIb
VIT_03s0063g00860	0.912527	serine carboxypeptidase
VIT_01s0011g05140	0.912483	Major latex-like protein ripening protein [grip61]
VIT_00s0340g00060	0.912449	endo-1,4-beta-glucanase KORRIGAN (KOR)
VIT_02s0012g02670	0.912429	Unknown protein
VIT_17s0000g02280	0.912236	suppressor of lin-12 protein
VIT_01s0026g02520	0.912002	ribonuclease T2
VIT_00s1338g00020	0.911911	protein transport protein Sec61 subunit alpha
VIT_08s0032g00760	0.911887	eukaryotic translation initiation factor 2B family protein, putative, expressed
VIT_08s0007g08120	0.911842	exostosin
VIT_01s0026g02170	0.911643	Regulator of chromosome condensation (RCC1)
VIT_18s0041g00260	0.911608	disease resistance RPP13 protein 1
VIT_02s0012g02090	0.91152	Unknown protein
VIT_02s0025g03510	0.911463	bromo-adjacenty (BAH) domain-containing protein
VIT_06s0004g04190	0.91138	PHD zinc finger protein
VIT_01s0026g02630	0.911336	GTP cyclohydrolase I
VIT_15s0046g00150	0.911155	DOF AFFECTING GERMINATION 1
VIT_06s0004g01140	0.911143	GRIK1 (GEMINIVIRUS REP INTERACTING KINASE 1)
VIT_07s0130g00140	0.911119	thioesterase family
VIT_16s0098g01850	0.910922	seven in absentia SINA1
VIT_01s0010g01130	0.910913	6-phosphogluconate dehydrogenase
VIT_09s0002g06550	0.910857	Peptidase S24, S26A and S26B
VIT_07s0005g03800	0.91079	Unknown protein
VIT_07s0104g00120	0.910565	Unknown protein
VIT_04s0023g03830	0.91053	HECT ubiquitin-protein ligase 3 (KAKTUS protein)
VIT_19s0014g02750	0.910449	n-ethylmaleimide sensitive factor
VIT_04s0008g07260	0.910364	EDR2 (enhanced disease resistance 2)
VIT_11s0065g00210	0.910306	heat shock protein
VIT_00s0338g00010	0.910238	F-box family protein
VIT_01s0010g00530	0.910161	UDP-glucoronosyl and UDP-glucosyl transferase
VIT_05s0049g00760	0.909762	no hit
VIT_06s0004g05650	0.909695	Unknown protein
VIT_08s0007g00480	0.909651	oxysterol binding protein
VIT_00s0347g00030	0.90948	zinc finger (B-box type)
VIT_12s0028g01050	0.909362	HELICASE IN VASCULAR TISSUE AND TAPETUM
VIT_08s0007g02890	0.909327	Unknown protein
VIT_12s0035g00840	0.9092	Unknown protein
VIT_12s0134g00420	0.908731	leucine-rich repeat family protein
VIT_14s0171g00260	0.908724	phosducin
VIT_01s0011g04640	0.908697	Auxin Efflux Carrier
VIT_05s0077g02380	0.908593	DnaJ homolog, subfamily B, member 12
VIT_06s0004g03840	0.908574	chitinase 2
VIT_01s0011g02380	0.908573	unknown
VIT_17s0053g00320	0.908535	zinc finger (C3HC4-type RING finger)
VIT_19s0014g01020	0.908422	protein transport protein Sec61 subunit alpha
VIT_13s0019g00550	0.908374	cofilin
VIT_02s0033g00180	0.908373	Phenylpropanoid:glucosyltransferase 2
VIT_06s0009g03190	0.908356	Unknown protein
VIT_10s0003g04950	0.908325	Esterase/lipase/thioesterase
VIT_01s0026g02430	0.908301	Calcineurin B
VIT_04s0008g04690	0.908277	proteasome 26S AAA-ATPase subunit (RPT6a)
VIT_14s0066g01720	0.908052	bromo-adjacenty (BAH) domain-containing protein
VIT_10s0003g01030	0.908035	Unknown protein
VIT_03s0038g02320	0.907918	L-ascorbate peroxidase.
VIT_08s0105g00380	0.907796	Leucoanthocyanidin dioxygenase
VIT_05s0094g01420	0.907722	inosine-uridine preferring nucleoside hydrolase
VIT_17s0000g06960	0.90772	UDP-glucose 6-dehydrogenase
VIT_10s0071g00810	0.907597	binding
VIT_15s0048g01290	0.907511	sin3 associated polypeptide p18
VIT_01s0127g00590	0.90745	Protein disulfide isomerase
VIT_11s0016g02870	0.907352	Peptidase alpha subunit, Mitochondrial
VIT_14s0060g00100	0.907282	phytochrome A (PHYA)
VIT_06s0004g06510	0.907272	phosphoesterase
VIT_01s0127g00070	0.907247	NITRATE TRANSPORTER2.5
VIT_00s2207g00010	0.907156	UDP-N-acetylglucosamine pyrophosphorylase
VIT_14s0030g01820	0.907107	tetratricopeptide repeat domain 35
VIT_12s0028g02670	0.906959	vascular plant one zinc finger protein
VIT_05s0029g00820	0.906867	no hit
VIT_03s0017g01490	0.906858	berberine bridge enzyme
VIT_00s0373g00040	0.906705	malate dehydrogenase Glyoxysomal
VIT_12s0121g00240	0.906675	MuDR transposase; Zinc finger, SWIM-type; Malate synthase-like
VIT_17s0000g06180	0.906657	hydrolase, alpha/beta fold
VIT_07s0005g00140	0.906648	peripheral-type benzodiazepine receptor
VIT_14s0060g01490	0.906603	DnaJ homolog, subfamily A, member 5
VIT_10s0116g01240	0.906566	SLAH1 (SLAC1 HOMOLOGUE 1)
VIT_04s0069g01180	0.906555	NC domain-containing protein
VIT_11s0037g00080	0.906484	Ribosomal protein S12 (RPS12C) 40S
VIT_06s0009g03740	0.906466	serine-glyoxylate aminotransferase
VIT_06s0080g00930	0.906426	Unknown protein
VIT_07s0005g05160	0.906378	proteasome 26S AAA-ATPase subunit (RPT2)
VIT_05s0020g02230	0.906339	Pto kinase interactor
VIT_17s0000g04730	0.906295	zinc finger (C3HC4-type RING finger)
VIT_18s0001g02070	0.906252	Unknown protein
VIT_18s0001g04150	0.906205	avr9 elicitor response protein
VIT_08s0105g00290	0.906126	zinc finger (C3HC4-type RING finger)
VIT_06s0004g07060	0.906121	Ubiquitin activating enzyme E1
VIT_11s0016g03430	0.906077	protein phosphatase 2C
VIT_19s0014g04960	0.906006	nodulation receptor kinase
VIT_05s0062g00020	0.905887	no hit
VIT_07s0005g04420	0.90574	Exostosin (Xyloglucan galactosyltransferase KATAMARI 1)
VIT_13s0067g02640	0.905559	alpha-galactosidase precursor
VIT_04s0023g03820	0.905513	3-dehydroquinate synthase
VIT_01s0011g06030	0.905495	myrosinase precursor
VIT_00s0531g00050	0.905468	acetyl-CoA acetyltransferase, cytosolic 1
VIT_01s0026g01620	0.905246	protein kinase APK1A
VIT_00s0184g00020	0.904963	import inner membrane translocase subunit Tim17/Tim22/Tim23 , Mitochondrial
VIT_07s0031g01970	0.904957	proteasome 26S regulatory subunit (RPN5)
VIT_17s0000g06300	0.904915	no hit
VIT_04s0043g00760	0.904803	UDP-N-acetylglucosamine--peptide N-acetylglucosaminyltransferase SEC
VIT_08s0056g00200	0.904741	2,3-bisphosphoglycerate-independent phosphoglycerate mutase
VIT_03s0038g00030	0.904715	DRD1 (DEFECTIVE IN RNA-DIRECTED DNA METHYLATION 1)
VIT_14s0068g01930	0.90471	zinc finger (C2H2 type) family
VIT_11s0118g00580	0.904695	unknown
VIT_02s0025g01720	0.90469	GDA2
VIT_00s0404g00060	0.904685	transcription-coupled DNA repair protein
VIT_11s0016g04520	0.904588	transmembrane protein 19
VIT_05s0020g03030	0.904539	Leucine-rich repeat family protein
VIT_17s0000g06400	0.903861	NAC domain containing protein 100
VIT_11s0016g00810	0.903794	inter-alpha-trypsin inhibitor heavy chain
VIT_06s0004g04490	0.903769	Unknown protein
VIT_00s0463g00010	0.903751	WRKY DNA-binding protein 20
VIT_07s0005g02570	0.903706	WRKY DNA-binding protein 47
VIT_08s0058g00430	0.903703	ferritin
VIT_02s0012g02240	0.903664	Unknown protein
VIT_05s0020g02430	0.903661	Protein FBL4
VIT_12s0028g01820	0.903657	Aspartate transaminase, mitochondrial
VIT_06s0004g06770	0.903649	no hit
VIT_01s0011g04350	0.903607	fructose-bisphosphate aldolase, chloroplast precursor
VIT_19s0015g01300	0.903579	amino acid permease 7
VIT_05s0020g04210	0.90354	sulfate adenylyltransferase 3
VIT_03s0038g00750	0.90353	ubiquitin fusion degradation UFD1
VIT_12s0057g00080	0.903461	wound-induced
VIT_18s0001g07700	0.903407	Ethylene-inducible CTR1
VIT_15s0021g00470	0.903276	beta-phosphoglucomutase
VIT_02s0025g05120	0.903257	ACT domain-containing protein (ACR8)
VIT_18s0001g01180	0.903253	vacuolar sorting-associated protein (Vps27)
VIT_06s0004g04530	0.903179	Unknown protein (ubiquitin protein ligase?) associated with berry colored tissues
VIT_15s0046g01610	0.903049	acidic endochitinase (CHIB1)
VIT_09s0070g00500	0.903045	ubiquitin-specific protease 3 (UBP3)
VIT_19s0090g00600	0.90285	no hit
VIT_07s0005g04220	0.902629	receptor-like protein kinase
VIT_13s0067g01990	0.902553	Unknown protein
VIT_03s0038g01340	0.902467	Unknown protein
VIT_18s0001g12950	0.902321	SEC14 cytosolic factor
VIT_15s0021g01220	0.902281	transcription factor
VIT_18s0072g01030	0.902173	CPK4 (calcium-dependent protein kinase 4)
VIT_03s0038g02760	0.90215	V-type H+-transporting ATPase subunit B
VIT_01s0010g01740	0.901904	Tobamovirus multiplication 1 homolog 3
VIT_09s0002g03690	0.901902	Avr9/Cf-9 rapidly elicited protein 146
VIT_02s0154g00190	0.901666	flavin-containing monooxygenase 3
VIT_19s0027g00780	0.901477	NADH dehydrogenase (ubiquinone) flavoprotein 1
VIT_04s0008g06020	0.901176	homogentisate geranylgeranyl transferase [Vitis vinifera]
VIT_08s0032g00920	0.901085	zinc finger (C3HC4-type RING finger) CIC7E11
VIT_16s0039g00150	0.900988	Unknown protein
VIT_02s0025g03520	0.900961	haloacid dehalogenase hydrolase
VIT_12s0057g00480	0.900765	Heterogeneous nuclear ribonucleoprotein
VIT_16s0100g00570	0.900747	dehydration-responsive protein
VIT_14s0171g00180	0.900733	leucine-rich repeat transmembrane protein kinase
VIT_04s0008g03690	0.900701	peroxin-4
VIT_18s0001g14840	0.900557	nickel ion transporter
VIT_07s0104g00970	0.90046	histone H2AXb HTA3
VIT_01s0150g00110	0.90017	Unknown protein
VIT_08s0040g00400	0.900138	aquaporin SIP2;1
VIT_14s0060g01990	0.900105	ATPP2-B15 (Phloem protein 2-B15)
VIT_04s0008g02800	0.900077	SAUR_D
VIT_02s0025g00780	0.899979	cation/hydrogen exchanger (CHX18)
VIT_04s0023g00820	0.899913	Unknown protein
VIT_08s0040g03260	0.89986	Nuclear transcription factor Y subunit B-5
VIT_14s0066g01870	0.899631	armadillo/beta-catenin repeat / U-box domain-containing protein
VIT_00s0207g00280	0.899603	WAK receptor protein kinase
VIT_03s0091g00260	0.899521	ZINC FINGER PROTEIN 4
VIT_18s0001g06080	0.899275	UDP-glycosyltransferase 85A1
VIT_14s0066g00290	0.899176	RGLG2 (RING DOMAIN LIGASE2)
VIT_05s0062g00960	0.899007	Exostosin (Xyloglucan galactosyltransferase KATAMARI 1)
VIT_01s0127g00840	0.899006	DNA-binding protein
VIT_07s0104g00650	0.898998	no hit
VIT_04s0079g00410	0.89888	CIR1/RVE2 (CIRCADIAN 1)
VIT_13s0073g00330	0.898875	VPS60.1 SNF7
VIT_13s0158g00340	0.898798	glycerol-3-phosphate dehydrogenase
VIT_06s0004g04480	0.898687	SLT1 (SODIUM- AND LITHIUM-TOLERANT 1)
VIT_06s0004g05460	0.898667	protein phosphatase 2C DBP
VIT_06s0004g05990	0.898647	zinc finger (CCCH-type) family protein
VIT_07s0005g06610	0.898547	Unknown protein
VIT_10s0092g00710	0.898523	receptor protein kinase
VIT_04s0008g02080	0.898357	GCR1 (G-PROTEIN-COUPLED RECEPTOR 1)
VIT_18s0001g05080	0.898337	SEC14 cytosolic factor, putative
VIT_19s0090g01650	0.898269	LOP1 TRN1 (LOPPED 1, TORNADO 1)
VIT_07s0005g00670	0.898263	Unknown protein
VIT_13s0139g00170	0.89822	Orotidine-5'-phosphate decarboxylase.
VIT_04s0008g05820	0.898098	Stromal cell-derived factor 2 protein precursor (SDF2 protein)
VIT_07s0005g04750	0.897802	Unknown protein
VIT_15s0021g01580	0.897785	COP9 signalosome complex subunit 7
VIT_01s0127g00470	0.897749	galactinol synthase
VIT_17s0000g05150	0.897721	enoyl-CoA hydratase
VIT_05s0077g01470	0.897648	phytochelatin synthetase
VIT_04s0008g00800	0.897575	Ferrochelatase-2
VIT_06s0004g06880	0.897424	Ran-binding protein 1 RanBP1
VIT_05s0020g02170	0.897415	Sugar transporter ERD6-like 16
VIT_18s0001g00900	0.897311	EMB1793
VIT_01s0026g00750	0.89712	Unknown protein
VIT_04s0008g07400	0.897105	NAD dependent epimerase/dehydratase
VIT_09s0002g02600	0.897027	VPS46.2 SNF7
VIT_05s0077g01830	0.896968	phospholipase D zeta1
VIT_12s0057g00180	0.896868	wound-induced
VIT_04s0023g02880	0.896819	GATA transcription factor 14
VIT_13s0019g04330	0.896761	Unknown protein
VIT_10s0003g03950	0.896727	AERO1 (ARABIDOPSIS ENDOPLASMIC RETICULUM OXIDOREDUCTINS 1)
VIT_07s0005g03350	0.896605	malate dehydrogenase, cytosolic
VIT_05s0020g01980	0.896587	acyl carrier protein, mitochondrial 3
VIT_10s0003g03870	0.896541	Ornithine aminotransferase
VIT_13s0047g01210	0.896537	phospholipid-translocating ATPase ALA1
VIT_11s0016g01180	0.896533	F-box/LRR-repeat protein 20
VIT_11s0052g00980	0.89643	yip1 domain , member 6
VIT_11s0016g03110	0.896353	import inner membrane translocase subunit Tim17, Mitochondrial
VIT_19s0138g00140	0.896316	ATSYTE/NTMC2T6.1/NTMC2TYPE6.1/SYTE
VIT_00s0194g00100	0.89626	no pollen (Osnop)
VIT_02s0033g00390	0.896215	MybA2
VIT_11s0016g04060	0.896191	MUT9-related serine/threonine protein kinase
VIT_17s0053g00120	0.896129	Succinyl-CoA ligase alpha 2 subunit
VIT_04s0008g06620	0.8961	phospholipase D
VIT_09s0002g00580	0.896064	lipase GDSL 3
VIT_18s0001g02760	0.896063	lipase GDSL
VIT_03s0038g00420	0.895648	HEN4 (HUA ENHANCER 4)
VIT_07s0005g02710	0.895523	Unknown protein
VIT_13s0019g04920	0.89549	Serine/threonine protein phosphatase 2A 57 kDa regulatory subunit B' beta isoform
VIT_16s0098g00760	0.895411	No apical meristem CUP-SHAPED COTYLEDON2
VIT_06s0080g00840	0.895403	integral membrane family protein
VIT_09s0002g03640	0.8954	ABC transporter g family pleiotropic drug resistance 7 PDR7
VIT_07s0031g00820	0.895177	methionine aminopeptidase 1B, chloroplast precursor
VIT_00s2526g00010	0.895145	endo-1,4-beta-glucanase KORRIGAN (KOR)
VIT_01s0011g01420	0.894654	UDP-N-acetylglucosamine pyrophosphorylase
VIT_08s0032g00960	0.894408	chaperone binding
VIT_02s0025g04320	0.894355	thaumatin
VIT_01s0026g02730	0.894351	anaphase-promoting complex component APC2
VIT_14s0066g01930	0.894305	unknown
VIT_02s0241g00180	0.894224	UDP-D-GLUCURONATE 4-EPIMERASE 5 GAE5
VIT_02s0025g00030	0.894074	zinc finger (C3HC4-type RING finger)
VIT_14s0066g02440	0.894001	glycosyl transferase family 14 protein
VIT_15s0046g01790	0.893864	ARID/BRIGHT DNA-binding domain-containing protein / ELM2
VIT_08s0056g01320	0.893772	3'-5' exonuclease domain-containing
VIT_06s0004g07840	0.893735	endo/excinuclease
VIT_04s0044g01140	0.893715	RNA-binding protein Y14
VIT_12s0057g00060	0.893674	no hit
VIT_18s0001g06390	0.893578	auxin-independent growth promoter
VIT_04s0023g00130	0.893545	Unknown protein
VIT_06s0004g00470	0.89343	dicarboxylate/tricarboxylate carrier (DTC)
VIT_09s0070g00490	0.893308	protein phosphatase 2C
VIT_12s0035g01890	0.893305	RNA recognition motif (RRM)-containing
VIT_07s0005g03310	0.893263	cofilin
VIT_18s0001g03270	0.893249	zinc finger (C3HC4-type RING finger)
VIT_00s0125g00210	0.893233	Serine/theronine protein kinase 2
VIT_15s0046g00190	0.893188	Laccase
VIT_07s0005g00230	0.893087	U6 snRNA-associated Sm-like protein LSm4
VIT_07s0095g00740	0.893004	GPI transamidase component PIG-S
VIT_04s0023g03020	0.892908	serine carboxypeptidase S28
VIT_12s0028g03890	0.892775	Unknown protein
VIT_07s0031g00700	0.892656	caltractin / centrin
VIT_19s0015g00210	0.892645	zinc transporter ZIP11
VIT_02s0087g00600	0.892602	pentatricopeptide (PPR) repeat-containing protein
VIT_02s0025g04870	0.892567	no hit
VIT_09s0018g01370	0.892366	STE20/SPS1 proline-alanine-rich protein kinase
VIT_10s0003g01800	0.891903	zinc finger (FYVE type)
VIT_09s0054g01610	0.891836	synaptic vesicle 2-related protein
VIT_14s0219g00250	0.891731	Ku70-binding
VIT_12s0059g00610	0.891668	auxin-resistance protein AXR1 (AXR1)
VIT_10s0071g00980	0.891656	Unknown protein
VIT_18s0001g15390	0.891592	gaiacol peroxidase
VIT_14s0171g00400	0.891578	LYSINE HISTIDINE TRANSPORTER 1
VIT_18s0001g11260	0.891569	Nucleobase-ascorbate transporter 3 (NAT3)
VIT_18s0001g09850	0.891473	myb domain protein R1
VIT_07s0104g00910	0.891464	pentatricopeptide (PPR) repeat-containing protein
VIT_00s0203g00210	0.891011	zinc finger (B-box type)
VIT_04s0043g00130	0.891002	mob1/phocein
VIT_00s0340g00050	0.890962	endo-1,4-beta-glucanase KORRIGAN (KOR)
VIT_15s0046g01930	0.890746	fringe protein
VIT_07s0130g00250	0.890665	4,5-DOPA dioxygenase extradiol
VIT_11s0016g00500	0.890633	Auxin-responsive SAUR37
VIT_04s0008g06820	0.890547	unknown
VIT_01s0011g00210	0.890493	Cytochrome b5 isoform Cb5-D
VIT_08s0058g00870	0.890479	Unknown protein
VIT_08s0007g04900	0.890341	Unknown protein
VIT_04s0023g02420	0.890067	Mitogen-activated protein kinase 4
VIT_05s0029g01060	0.889855	ATELC/ELC
VIT_18s0001g05820	0.889685	pentatricopeptide repeat-containing protein
VIT_03s0017g00980	0.889538	UDP-arabinose 4-epimerase 3
VIT_16s0098g01200	0.889439	6-phosphogluconolactonase
VIT_03s0063g00710	0.889418	CARBOXYESTERASE 12; CXE12
VIT_08s0007g06530	0.88927	DnaJ homolog, subfamily B, member 6
VIT_10s0003g03190	0.889126	RNA recognition motif (RRM)-containing
VIT_12s0059g00310	0.889018	no hit
VIT_18s0001g08540	0.888953	molecular chaperone DnaJ
VIT_08s0007g07320	0.888729	Unknown protein
VIT_11s0016g02550	0.888699	serine/threonine protein phosphatase 2A 55 kDa regulatory subunit Bbeta isoform
VIT_13s0047g00170	0.888557	RING finger protein
VIT_14s0066g02340	0.888545	zinc finger (C3HC4-type RING finger)
VIT_18s0001g04010	0.888494	Salt tolerant protein
VIT_11s0016g03400	0.88844	MSS1 (SUGAR TRANSPORT PROTEIN 13)
VIT_09s0002g01090	0.888399	Flavonoid 3'-monooxygenase (F3'H)
VIT_16s0098g01140	0.888342	CRK (CDPK-related kinase)
VIT_18s0001g10440	0.888316	cold-induced protein
VIT_00s0662g00040	0.888314	Ethylene-responsive transcription factor RELATED TO APETALA2 4
VIT_03s0038g01650	0.888218	ABA-responsive protein (HVA22a)
VIT_10s0042g00070	0.888204	proteasome 20S alpha subunit C (PAC1) (PRC9)
VIT_11s0016g00380	0.888197	basic helix-loop-helix (bHLH) family
VIT_00s0179g00260	0.888112	calcium-transporting ATPase 12 ACA12
VIT_00s0187g00360	0.888039	uclacyanin I
VIT_08s0056g01620	0.887974	FH protein interacting protein FIP2
VIT_13s0019g04630	0.887947	Unknown protein
VIT_12s0034g01790	0.887889	Phosphatidylinositol-4-phosphate 5-kinase 8
VIT_07s0031g00530	0.887707	MAPKKK21
VIT_08s0007g08330	0.887695	polygalacturonase PG1
VIT_19s0014g03140	0.887599	lanthionine synthetase C
VIT_11s0118g00500	0.887542	amplified in osteosarcoma
VIT_04s0008g01390	0.887532	RNA recognition motif (RRM)-containing protein
VIT_17s0000g09840	0.887483	Adenosylhomocysteinase 1
VIT_11s0016g05890	0.88748	BSD domain-containing protein
VIT_17s0000g10190	0.88737	histone acetyltransferase ELP3
VIT_12s0028g02440	0.88727	unknown protein
VIT_12s0059g00880	0.886958	WRKY DNA-binding protein 6
VIT_05s0020g02850	0.886912	peroxiredoxin-5
VIT_08s0007g03330	0.886897	Iron-sulfur assembly protein IscA 2
VIT_15s0048g01150	0.886837	TCP family transcription factor TCP9
VIT_17s0000g00430	0.886804	basic helix-loop-helix (bHLH) family
VIT_05s0062g01000	0.886682	aldo/keto reductase
VIT_03s0063g00810	0.886638	CARBOXYESTERASE 12; CXE12
VIT_16s0013g00810	0.88661	unknown
VIT_11s0037g01130	0.886549	TET8 (TETRASPANIN8)
VIT_06s0004g07270	0.886366	UDP-glucoronosyl and UDP-glucosyl transferase
VIT_19s0015g00680	0.886349	E3 ubiquitin-protein ligase HUWE1
VIT_04s0008g04280	0.886187	zinc finger (C3HC4-type RING finger)
VIT_11s0037g00210	0.886149	endomembrane protein 70, TM4 ;
VIT_07s0005g02820	0.886098	cathepsin B cysteine protease
VIT_11s0016g01390	0.88601	replication protein A 70 kDa DNA-binding subunit
VIT_07s0005g02430	0.88598	aarF domain containing kinase
VIT_13s0084g00610	0.885935	NADH dehydrogenase (ubiquinone) 1 alpha subcomplex 6
VIT_05s0020g02840	0.885864	short-chain dehydrogenase/reductase
VIT_06s0004g07660	0.885798	Alanine--glyoxylate aminotransferase 2 2, mitochondrial
VIT_12s0059g01680	0.885796	lipid-binding serum glycoprotein family protein
VIT_07s0031g00490	0.885705	MAP3K protein kinase
VIT_06s0061g01430	0.885673	flavonoid 1-2 rhamnosyltransferase
VIT_13s0084g00150	0.885592	choline kinase
VIT_09s0002g03680	0.88554	casein kinase
VIT_08s0007g07620	0.885535	thioredoxin 2
VIT_02s0033g01110	0.885488	male germ cell-associated kinase
VIT_09s0002g01480	0.885457	TELOMERE REPEAT BINDING FACTOR like TRFL6
VIT_06s0004g04540	0.885409	zinc finger (DHHC type) family
VIT_15s0021g02520	0.885292	Unknown protein
VIT_14s0060g01460	0.885281	pentatricopeptide (PPR) repeat-containing protein
VIT_04s0023g01800	0.884977	Maf, septum formation protein
VIT_13s0156g00610	0.884977	S-receptor kinase
VIT_08s0007g01980	0.884927	proteasome 26S regulatory subunit (RPN8)
VIT_03s0091g00270	0.884916	TIP41
VIT_00s0270g00100	0.884823	diphthamide synthesis DPH2 family
VIT_18s0166g00300	0.884794	histidinol dehydrogenase, chloroplast precursor
VIT_05s0094g00350	0.88473	Chitinase class IV
VIT_18s0001g06150	0.884726	Phosphate-induced protein 1
VIT_18s0117g00150	0.884578	RNA recognition motif (RRM)-containing
VIT_05s0020g01910	0.884567	1,4-alpha-D-glucan maltohydrolase
VIT_18s0001g13250	0.884561	thioredoxin H-type 1
VIT_10s0003g05720	0.88451	Protein kinase MK6
VIT_04s0044g00580	0.884434	actin 7 (ACT7) / actin 2
VIT_13s0019g01270	0.884379	phytoene synthase
VIT_05s0094g00460	0.884373	eukaryotic translation initiation factor
VIT_15s0024g00820	0.884041	stress-induced protein
VIT_03s0038g03800	0.883972	Protein kinase APK1B
VIT_06s0004g03450	0.883798	V-type H+-transporting ATPase subunit I
VIT_19s0014g02370	0.883754	3-hydroxybutyryl-CoA dehydrogenase
VIT_11s0016g04390	0.883738	Unknown protein
VIT_04s0008g01400	0.883657	Protein kinase MK6
VIT_17s0000g07810	0.883557	Unknown protein
VIT_14s0066g02190	0.883412	CW14
VIT_15s0048g02030	0.883379	zinc finger (C3HC4-type RING finger)
VIT_19s0014g04280	0.883248	S-locus protein kinase
VIT_04s0210g00180	0.883006	isocitrate dehydrogenase subunit 1
VIT_08s0058g01000	0.882917	aspartate aminotransferase
VIT_14s0171g00280	0.882911	Unknown protein
VIT_12s0028g00710	0.882598	4-hydroxyphenylpyruvate dioxygenase
VIT_16s0039g01460	0.882314	G protein-coupled receptor 89 isoform 2
VIT_08s0007g03360	0.882299	EMB1345 (EMBRYO DEFECTIVE 1345)
VIT_12s0059g01600	0.882099	lipid-A-disaccharide synthase
VIT_10s0116g00210	0.882079	PUX4 (PLANT UBX DOMAIN-CONTAINING PROTEIN 4)
VIT_11s0016g03260	0.882074	anaphase-promoting complex component APC3
VIT_02s0025g00420	0.881915	WRKY DNA-binding protein 27
VIT_00s1995g00010	0.881892	Phosphoenolpyruvate carboxykinase
VIT_13s0019g01250	0.881762	Metallophosphoesterase
VIT_05s0020g04250	0.881738	YLS8 (yellow-leaf-specific gene 8)
VIT_01s0011g04520	0.881556	programmed cell death 6-interacting protein
VIT_04s0023g00600	0.881555	isopentenyl diphosphate isomerase 2
VIT_12s0057g00680	0.881451	CONSTANS interacting protein 6
VIT_05s0077g00820	0.881244	Unknown protein
VIT_05s0049g02350	0.88122	HAD superfamily hydrolase
VIT_12s0059g01530	0.881113	unknown protein
VIT_13s0067g00550	0.880702	clathrin, light polypeptide B
VIT_07s0005g00820	0.880687	AP2-like ethylene-responsive transcription factor
VIT_05s0020g04910	0.880659	double strand break repair protein (XRCC4)
VIT_16s0050g02190	0.88065	unknown
VIT_18s0001g08490	0.880459	early-responsive to dehydration
VIT_01s0011g02480	0.880339	phospholipid-transporting ATPase
VIT_05s0049g00040	0.880273	cellulose synthase CSLG2
VIT_03s0017g01240	0.880269	2-nitropropane dioxygenase
VIT_15s0048g02730	0.880221	ribosome biogenesis regulatory protein (RRS1)
VIT_06s0004g06000	0.8801	zinc finger (CCCH-type) family protein
VIT_03s0091g00580	0.880071	Peroxisomal membrane protein
VIT_08s0007g08860	0.88005	transcription initiation factor TFIIB
VIT_04s0044g01120	0.879979	alcohol dehydrogenase 2 [Vitis vinifera]
VIT_05s0049g00180	0.879896	no hit
VIT_00s0184g00030	0.879868	forkhead-associated domain-containing protein
VIT_08s0056g00550	0.879807	ZIP family transporter
VIT_03s0038g03580	0.879806	lipase GDSL
VIT_00s0179g00130	0.879796	protein phosphatase 2C / PP2C
VIT_11s0016g01290	0.879772	CYP72A1
VIT_08s0007g04520	0.879738	caffeic acid 3-O-methyltransferase
VIT_00s2364g00010	0.879524	U-box domain-containing protein 8
VIT_02s0025g04600	0.879418	subtilisin protease C1
VIT_07s0031g01930	0.879285	myb TKI1 (TSL-KINASE INTERACTING PROTEIN 1)
VIT_01s0026g02620	0.87923	expansin [Vitis labrusca x Vitis vinifera] EXPA15
VIT_05s0020g02240	0.879099	Unknown protein
VIT_00s0214g00090	0.879006	F-box protein PP2-B10 (Protein PHLOEM PROTEIN 2-LIKE B10)
VIT_13s0139g00260	0.878931	SKP1 interacting partner 5 (SKIP5)
VIT_01s0146g00250	0.878864	Serine/threonine-protein kinase PBS1
VIT_01s0010g00240	0.878828	CTP-synthetase
VIT_01s0137g00690	0.878806	eukaryotic translation initiation factor (EIF4B5)
VIT_18s0001g06060	0.878715	UDP-glycosyltransferase 85A1
VIT_04s0008g04760	0.878667	V-type H+-transporting ATPase 21kDa proteolipid subunit
VIT_01s0011g01290	0.878618	N-carbamyl-L-amino acid amidohydrolase
VIT_16s0039g00080	0.878606	Unknown protein
VIT_04s0079g00530	0.878578	isocitrate dehydrogenase, chloroplast precursor
VIT_02s0012g00630	0.878563	myb family
VIT_14s0108g00140	0.878517	ubiquitin-conjugating enzyme E2 A
VIT_04s0069g01010	0.878435	harpin-induced protein
VIT_14s0066g02390	0.878399	GOLGI ALPHA-MANNOSIDASE II
VIT_07s0005g01680	0.878391	stachyose synthase
VIT_13s0064g00480	0.87834	Beta-primeverosidase
VIT_19s0014g04040	0.878179	S-receptor protein kinase
VIT_01s0137g00420	0.878082	proteasome 20S beta subunit B (PBB2) (PRCFC)
VIT_10s0042g00140	0.878029	dihydroorotate dehydrogenase
VIT_18s0001g13890	0.877966	Unknown protein
VIT_18s0001g10150	0.877929	Ethylene-responsive transcription factor ERF011
VIT_19s0014g03290	0.877746	NAC domain containing protein 19
VIT_15s0046g01020	0.877688	nucleotidyltransferase
VIT_05s0077g02040	0.877571	fumarylacetoacetate hydrolase
VIT_17s0000g01740	0.877526	aspartyl aminopeptidase
VIT_19s0085g00650	0.877511	cation efflux family
VIT_10s0116g01570	0.877505	no hit
VIT_15s0048g01050	0.877462	no hit
VIT_04s0008g03790	0.877456	Myb-related protein 3R-1 (Plant c-MYB-like protein 1) MYB3R1
VIT_09s0002g05800	0.877449	proteasome 26S AAA-ATPase subunit (RPT6a)
VIT_01s0026g00190	0.877342	armadillo/beta-catenin repeat
VIT_16s0148g00110	0.877319	receptor kinase homolog LRK10
VIT_00s0207g00020	0.87728	Unknown protein
VIT_06s0009g02350	0.877269	zinc finger (C3HC4-type RING finger)
VIT_11s0016g03780	0.87726	CONTINUOUS VASCULAR RING (COV1)
VIT_01s0011g01660	0.877232	VAMP726 (VESICLE-ASSOCIATED MEMBRANE PROTEIN)
VIT_07s0005g01240	0.877196	triacylglycerol lipase
VIT_14s0068g00390	0.877077	esterase PIR7B
VIT_01s0011g02970	0.876999	ILP1 (INCREASED LEVEL OF POLYPLOIDY1-1D)
VIT_15s0046g03180	0.876971	Remorin
VIT_15s0024g00280	0.876879	Na+/H+ antiporter, isoform 6
VIT_14s0006g00430	0.876812	carboxylesterase
VIT_18s0001g07500	0.876712	mechanosensitive ion channel MSCS-LIKE 2
VIT_14s0030g01930	0.876589	glycopeptide N-glycosidase
VIT_18s0001g06170	0.876459	Phosphate-induced protein 1
VIT_19s0015g01370	0.876358	molecular chaperone DnaJ
VIT_03s0038g00760	0.876311	Arginine decarboxylase (Fragment)
VIT_17s0000g00010	0.87628	mtN19
VIT_16s0050g00590	0.876169	cleavage and polyadenylation specificity factor
VIT_09s0002g04290	0.876145	hydroxyphenylpyruvate reductase (HPPR)
VIT_06s0009g00850	0.876048	strictosidine synthase
VIT_12s0028g02210	0.876034	riboflavin kinase
VIT_15s0024g00850	0.875976	Geranylgeranyl diphosphate synthase
VIT_00s0227g00170	0.875833	Syntaxin 52
VIT_03s0017g01000	0.875831	amine oxidase
VIT_18s0001g02260	0.875795	proteasome 20S beta subunit C1 (PBC1) (PRCT)
VIT_14s0060g00550	0.87573	ATP-citrate synthase
VIT_11s0065g00320	0.875548	proteasome 20S beta subunit A (PBA1) (PRCD)
VIT_01s0010g02080	0.875538	CHR19/ETL1 (chromatin remodeling 19)
VIT_05s0062g01220	0.875449	prolyl-4 hydroxylase
VIT_15s0046g00160	0.875285	WD-40 repeat
VIT_09s0054g00370	0.875066	mannosyl-oligosaccharide 1,2-alpha-mannosidase IA
VIT_01s0010g02260	0.874941	Esterase
VIT_14s0006g02850	0.874498	BEE1 (BR ENHANCED EXPRESSION 1)
VIT_03s0038g03570	0.874355	monocopper oxidase SKS5 (SKU5 Similar 5)
VIT_02s0025g01450	0.874296	Unknown protein
VIT_11s0052g00030	0.874228	PEP (PEPPER)
VIT_00s2497g00010	0.874165	U-box domain-containing protein 8
VIT_09s0002g02070	0.874067	Protein kinase PKN/PRK1
VIT_16s0013g01680	0.874037	L-asparaginase 3 precursor
VIT_14s0108g00040	0.873994	structure-specific recognition protein 1 SSRP1
VIT_12s0028g03340	0.873971	protein binding / zinc ion binding
VIT_02s0025g03500	0.873906	Unknown protein
VIT_17s0000g03730	0.873904	NADH dehydrogenase (ubiquinone) 1 beta subcomplex 10
VIT_18s0001g03070	0.873824	SPla/RYanodine receptor (SPRY) domain-containing protein
VIT_13s0019g03990	0.873789	Unknown protein
VIT_18s0001g09670	0.873726	WPP2
VIT_14s0171g00090	0.873365	Uracil phosphoribosyltransferase.
VIT_14s0030g00400	0.873204	WD40
VIT_14s0083g00930	0.873119	BIM2 (BES1-interacting Myc-like protein 2)
VIT_18s0166g00310	0.873019	ABC transporter F member 4
VIT_08s0007g08130	0.873007	adenylosuccinate synthetase (ADSS)
VIT_15s0021g02050	0.872986	pRIB5 protein
VIT_11s0016g03100	0.87296	6-phosphogluconate dehydrogenase
VIT_05s0094g01630	0.872848	apyrase (APY1)
VIT_15s0048g02100	0.872667	thioesterase family
VIT_11s0016g02440	0.872614	HRT domain containing
VIT_09s0018g01420	0.872582	serine incorporator 3
VIT_16s0039g01020	0.872481	Unknown protein
VIT_00s1406g00010	0.872425	katanin p80 (WD repeat containing) subunit B 1
VIT_06s0004g03370	0.872371	Unknown protein
VIT_07s0031g01160	0.872214	hyperosmotically inducible periplasmic protein
VIT_11s0016g05560	0.872094	glucan endo-1,3-beta-glucosidase 7 precursor
VIT_12s0059g00640	0.871871	beta-1,3-galactosyltransferase sqv-2
VIT_11s0118g00240	0.871811	PURPLE ACID PHOSPHATASE 26
VIT_14s0066g02170	0.871768	Prolyl 4-hydroxylase
VIT_01s0011g04000	0.871758	Unknown protein
VIT_06s0080g00830	0.871754	Unknown protein
VIT_07s0031g00840	0.871651	Unknown protein
VIT_02s0025g00900	0.871566	6-phosphogluconate dehydrogenase
VIT_02s0033g01330	0.871549	acyl-CoA binding protein
VIT_18s0001g08120	0.871536	ubiquitin-like (UBL) post-translational modifier
VIT_03s0038g00010	0.871425	DEAD box RNA helicase
VIT_01s0011g06560	0.87137	potassium transporter (KUP1)
VIT_09s0002g02100	0.871343	DEAD box RNA helicase (RH20)
VIT_14s0083g00440	0.871221	PHD finger transcription factor
VIT_11s0016g00030	0.871068	digalactosyldiacylglycerol synthase 2, chloroplastic
VIT_18s0001g03790	0.871065	oxysterol binding protein
VIT_14s0066g02560	0.871056	Thioredoxin H-type 2 (Trx-H-2)
VIT_08s0007g02860	0.871048	RNA-binding protein
VIT_00s0207g00090	0.870865	RING zinc finger ARIADNE protein ARI5
VIT_16s0050g00700	0.870826	zinc finger (C2H2 type) family
VIT_18s0122g00970	0.870757	IRE1A (Yeast endoribonuclease/protein kinase IRE1-like gene)
VIT_17s0000g02020	0.870681	erwinia induced protein 2
VIT_14s0171g00450	0.870675	DNA-binding protein GT-1-related
VIT_11s0118g00260	0.870528	ATTOC132/TOC132 (MULTIMERIC TRANSLOCON COMPLEX IN THE OUTER ENVELOPE MEMBRANE 132
VIT_13s0019g00710	0.870383	carnitine racemase
VIT_04s0023g02950	0.87028	zinc finger (CCCH-type) family protein
VIT_01s0011g00450	0.870278	magnesium transporter CorA
VIT_18s0072g00710	0.870123	Small nuclear ribonucleoprotein LSM Sm-like
VIT_13s0064g01830	0.869807	disease resistance protein (NBS-LRR class)
VIT_11s0016g01920	0.869798	Eukaryotic initiation factor 4A
VIT_17s0000g02000	0.869792	IRE (INCOMPLETE ROOT HAIR ELONGATION)
VIT_13s0067g02090	0.869746	Unknown protein
VIT_04s0008g06720	0.869734	protein phosphatase 2C
VIT_02s0087g00140	0.869299	transcription factor
VIT_11s0037g00730	0.869268	Unknown protein
VIT_10s0523g00020	0.869249	tyrosine specific protein phosphatase
VIT_13s0158g00100	0.869117	MADS-box AGAMOUS-LIKE 15
VIT_17s0000g02860	0.868894	Elongation factor 1-alpha 1
VIT_16s0098g01780	0.86861	soluble starch synthase 1, chloroplast precursor
VIT_17s0000g09650	0.868568	glyoxal oxidase
VIT_11s0103g00300	0.868322	metaxin
VIT_11s0037g00470	0.868214	no hit
VIT_08s0056g00620	0.867904	V-type H+-transporting ATPase subunit E
VIT_16s0022g02230	0.867792	Leucine-rich repeat receptor protein kinase EXS
VIT_10s0003g04880	0.867787	Ferredoxin:nadp+ Oxidoreductase PETH
VIT_19s0090g01540	0.867648	Beta-1,2-xylosyltransferase
VIT_16s0098g01370	0.867647	RNA recognition motif (RRM)-containing protein
VIT_14s0066g02400	0.867643	mannose-1-phosphate guanyltransferase
VIT_13s0047g01240	0.867456	CTV.12
VIT_16s0098g01880	0.867254	dipeptidyl peptidase 8
VIT_18s0122g01430	0.867204	flavin-containing monooxygenase 1
VIT_11s0016g03690	0.867124	peroxisomal fatty acid beta-oxidation multifunctional protein (aim1)
VIT_04s0023g00440	0.867093	zinc finger (C2H2 type) family
VIT_11s0016g04920	0.867075	early nodulin 93
VIT_09s0054g00700	0.867038	VACUOLAR-PYROPHOSPHATASE LIKE PROTEIN 1 AVPL1
VIT_11s0016g03900	0.866989	AAA-type ATPase
VIT_18s0001g03680	0.866926	protein kinase
VIT_13s0074g00370	0.86692	zinc finger (C3HC4-type RING finger)
VIT_10s0003g04070	0.866901	metallo-beta-lactamase
VIT_12s0055g00330	0.866884	Unknown protein
VIT_03s0017g02170	0.866779	zinc transporter ZIP5
VIT_16s0050g00450	0.866733	DNA-directed RNA polymerase III subunit C3
VIT_08s0007g08300	0.866675	CALCIUM-DEPENDENT PROTEIN KINASE 32 CPK32
VIT_03s0063g00120	0.866659	wax synthase
VIT_12s0134g00450	0.866633	S-locus lectin protein kinase
VIT_09s0002g00720	0.866607	transcription factor
VIT_07s0151g00690	0.86638	proteasome 20S beta subunit D (PBD1) (PRGB)
VIT_04s0023g02050	0.866354	inorganic pyrophosphatase
VIT_10s0003g00500	0.86633	vascular plant one zinc finger protein
VIT_19s0177g00040	0.866294	polyubiquitin (UBQ14)
VIT_01s0010g03900	0.866217	SEPALLATA3
VIT_06s0004g02120	0.866193	oxoglutarate/malate translocator
VIT_18s0001g01030	0.865953	protein disulfide isomerase
VIT_01s0011g05000	0.865919	auxin-independent growth promoter
VIT_17s0000g01830	0.865892	GLOBAL TRANSCRIPTION FACTOR GROUP E8
VIT_05s0029g01380	0.865412	UV radiation resistance associated
VIT_00s0181g00080	0.865411	F-box domain containing protein
VIT_18s0001g09570	0.865242	Chalcone reductase
VIT_14s0066g00790	0.865211	RNA binding motif protein 26
VIT_11s0118g00830	0.865082	D111/G-patch domain-containing protein
VIT_17s0000g03650	0.864856	Unknown protein
VIT_06s0004g06120	0.864718	cell division protein FtsZ
VIT_05s0094g00300	0.864635	Chitinase class IV
VIT_05s0094g01470	0.864635	Poly(ADP-ribose) like glycohydrolase
VIT_16s0039g02700	0.864189	Unknown protein
VIT_06s0080g00460	0.864108	Nuclear transcription factor Y subunit B related
VIT_12s0028g02660	0.864013	acyl-CoA oxidase (ACX3)
VIT_03s0063g02310	0.863894	acidic leucine-rich nuclear phosphoprotein 32 member B
VIT_05s0062g01270	0.863877	Cyclo-DOPA 5-O-glucosyltransferase
VIT_14s0060g01340	0.863823	SAR1 (SECRETION-ASSOCIATED RAS)
VIT_18s0001g13880	0.863708	zinc finger (CCCH-type) family protein
VIT_05s0102g00080	0.863647	U1 small nuclear ribonucleoprotein 70 kDa,
VIT_09s0002g04840	0.863642	no hit
VIT_11s0118g00590	0.863416	Unknown protein
VIT_00s0207g00060	0.863404	Unknown protein
VIT_14s0219g00040	0.86338	zinc finger (C3HC4-type RING finger)
VIT_16s0050g02180	0.863164	pyruvate kinase isozyme G, chloroplast precursor
VIT_14s0066g01200	0.863073	protein kinase beta-1 subunit 5'-AMP-activated
VIT_17s0000g09750	0.863057	transducin protein
VIT_01s0026g01020	0.86295	binding
VIT_14s0066g01130	0.862904	Universal stress protein A
VIT_14s0006g01820	0.862896	histone deacetylase (RPD3A)
VIT_16s0050g00930	0.862886	MATE efflux family protein
VIT_08s0007g03470	0.862851	Farnesylated-proteins converting enzyme-2
VIT_06s0004g05210	0.862816	transcription initiation factor TFIIA large subunit
VIT_05s0049g01770	0.862743	eukaryotic translation initiation factor 4E 2
VIT_03s0038g01240	0.862723	ubiquinone biosynthesis monooxygenase Coq6
VIT_10s0003g01360	0.862693	Cysteine protease
VIT_15s0048g00800	0.862593	guanine nucleotide exchange
VIT_08s0040g02610	0.862567	no hit
VIT_02s0025g03280	0.862318	aminopeptidase N
VIT_03s0063g00170	0.862259	basic helix-loop-helix (bHLH) family
VIT_18s0072g00100	0.862222	Unknown protein
VIT_11s0118g00440	0.862173	adenylate cyclase
VIT_05s0077g00500	0.862164	myb domain protein 108
VIT_11s0037g00450	0.86191	no hit
VIT_04s0023g03100	0.861895	3-oxo-5-alpha-steroid 4-dehydrogenase, C-terminal
VIT_15s0048g00710	0.861838	zinc finger (DHHC type)
VIT_07s0104g00180	0.861835	nectarin IV NEC4
VIT_14s0066g01240	0.861816	L-aspartate oxidase
VIT_16s0050g02610	0.86177	nucleotidyltransferase
VIT_00s0349g00060	0.861728	La domain-containing protein
VIT_10s0003g05010	0.861722	no hit
VIT_17s0000g07560	0.861537	EDS1 (ENHANCED DISEASE SUSCEPTIBILITY 1)
VIT_12s0059g00370	0.861477	EF hand
VIT_06s0004g06610	0.861407	peptidyl-prolyl cis-trans isomerase ROC7 (ROTAMASE CYP 7)
VIT_18s0041g02110	0.861205	Unknown protein
VIT_12s0059g01200	0.860907	PUX4 (PLANT UBX DOMAIN-CONTAINING PROTEIN 4)
VIT_18s0001g03830	0.860853	Unknown protein
VIT_03s0017g02320	0.860815	AAA-type ATPase
VIT_03s0180g00010	0.860796	Cysteine proteinase
VIT_11s0016g02850	0.860762	phosphofructokinase
VIT_07s0104g00900	0.860695	Transducin LEC14B
VIT_00s0231g00070	0.860501	auxin-responsive protein
VIT_01s0150g00400	0.860469	calnexin 1 (CNX1)
VIT_08s0007g00180	0.860423	OBP3 (OBF-BINDING PROTEIN 3)
VIT_14s0066g00800	0.860328	proline-rich family protein
VIT_08s0007g00510	0.86029	scarecrow-like transcription factor 9 (SCL9)
VIT_16s0013g02130	0.860008	protein kinase
VIT_18s0001g12130	0.859964	RRA2 (REDUCED RESIDUAL ARABINOSE 2)
VIT_14s0060g01300	0.859936	universal stress protein (USP) family protein
VIT_01s0010g02370	0.859884	signal recognition particle subunit 72 SRP72
VIT_04s0023g02750	0.859828	FG-GAP repeat-containing protein
VIT_10s0071g00890	0.859796	Unknown protein
VIT_07s0141g00790	0.859795	Unknown protein
VIT_05s0062g00900	0.859416	Alpha-glucan water dikinase isoform 3, Chloroplast
VIT_01s0026g01740	0.859343	CBS
VIT_08s0007g02950	0.8591	Unknown protein
VIT_06s0004g04180	0.859006	zinc finger (C2H2 type) protein (ZAT11)
VIT_08s0007g00010	0.858921	ADP-ribosylation factor GTPase activating protein
VIT_03s0017g02200	0.858803	protease inhibitor/seed storage/lipid transfer protein (LTP)
VIT_02s0025g04290	0.858757	thaumatin
VIT_10s0042g01050	0.858754	serine carboxypeptidase II
VIT_18s0001g12270	0.858749	Unknown protein
VIT_16s0013g01930	0.858482	acid phosphatase
VIT_01s0026g02490	0.858469	Apyrase
VIT_01s0010g00960	0.858337	Peroxidase 48 (Atperox P48)
VIT_12s0028g03580	0.858287	lectin-receptor like protein kinase 3
VIT_02s0025g03290	0.858188	hydroxyproline-rich glycoprotein
VIT_12s0035g00850	0.85799	embryogenesis-associated protein
VIT_01s0010g03640	0.857943	DnaJ homolog, subfamily A, member 3
VIT_10s0116g01640	0.857865	glucan endo-1,3-beta-glucosidase 3 precursor
VIT_15s0046g02330	0.857676	Unknown protein
VIT_15s0048g01250	0.857517	MADS-box protein AGL20
VIT_17s0000g00240	0.857489	Mei2 AML1
VIT_08s0032g00860	0.857435	Unknown protein
VIT_15s0046g02440	0.857366	transcription regulator/ zinc ion binding
VIT_14s0128g00240	0.857173	cation exchanger (CAX11)
VIT_05s0077g01870	0.857152	tetratricopeptide repeat (TPR)-containing
VIT_15s0021g02700	0.856925	Beta-expansin (EXPB4)
VIT_17s0000g09210	0.856918	no pollen (Osnop)
VIT_03s0091g00690	0.856853	SALT TOLERANCE ZINC FINGER
VIT_18s0001g07300	0.856789	MADS box interactor
VIT_17s0000g06340	0.856751	MADS-box AGAMOUS-LIKE 30
VIT_16s0050g02720	0.85671	receptor kinase homolog LRK10
VIT_12s0059g01300	0.856594	Unknown protein
VIT_03s0038g00280	0.856553	Cysteine proteinase
VIT_12s0057g01360	0.856475	Unknown protein
VIT_11s0016g03760	0.856361	Unknown protein
VIT_02s0025g03600	0.85632	phospholipid hydroperoxide glutathione peroxidase
VIT_18s0001g03990	0.856294	Stearoyl-ACP desaturase
VIT_08s0007g06260	0.856281	D111/G-patch domain-containing protein
VIT_15s0021g02490	0.85624	protein transport protein Sec61 subunit beta
VIT_08s0058g00440	0.856011	ferritin
VIT_05s0094g01520	0.855869	late embryogenesis abundant protein
VIT_08s0040g01910	0.855689	V-type H+-transporting ATPase subunit G
VIT_01s0011g06290	0.855542	purple acid phosphatase 3 ATPAP3/PAP3
VIT_17s0000g05030	0.855524	alpha-1,4-glucan-protein synthase 1
VIT_18s0001g07090	0.855515	Unknown protein
VIT_11s0052g00810	0.855483	Unknown protein
VIT_11s0052g01190	0.855364	xyloglucan endotransglucosylase-hydrolase XTH3
VIT_09s0002g00980	0.855333	proteasome 20S alpha subunit A1
VIT_05s0020g01430	0.855332	vesicle-associated membrane protein 72
VIT_09s0002g03570	0.855264	ABC transporter G member 15
VIT_04s0023g03690	0.855138	proteasome 20S alpha subunit D2 (PAD2) (PRS1) (PRC6)
VIT_12s0055g00450	0.855046	Unknown protein
VIT_13s0019g02310	0.854978	eukaryotic translation initiation factor 3 subunit 4
VIT_18s0041g00730	0.854935	eukaryotic peptide chain release factor subunit 1-3
VIT_16s0098g00860	0.854873	Flavanone 3-hydroxylase
VIT_12s0055g00840	0.85486	sucrose-6-phosphate phosphatase
VIT_04s0008g01430	0.854846	APM1 (Aminopeptidase M1)
VIT_02s0109g00230	0.854764	early-responsive to dehydration protein / ERD protein
VIT_17s0000g08220	0.854724	Unknown protein
VIT_12s0059g01340	0.854677	armadillo/beta-catenin repeat
VIT_09s0096g00090	0.854653	hypoxia up-regulated 1
VIT_03s0063g01960	0.854574	non-symbiotic hemoglobin class 1
VIT_06s0004g08050	0.854544	TELOMERE REPEAT BINDING FACTOR like TRFL7
VIT_08s0040g01940	0.854414	zinc finger (C3HC4-type RING finger)
VIT_12s0059g00800	0.854347	DNA helicase SNF2 domain-containing protein
VIT_01s0010g02380	0.854304	F-box domain containing protein
VIT_12s0055g01140	0.854175	lipid transfer protein
VIT_11s0016g05070	0.854168	choline/ethanolamine kinase
VIT_11s0052g00590	0.854084	Unknown protein
VIT_18s0122g00470	0.854071	spindle checkpoint protein Bub1b
VIT_08s0007g00200	0.854038	ankyrin repeat
VIT_16s0039g01030	0.853967	Alpha-glucosidase RADIAL SWELLING 3 RSW3
VIT_06s0009g03120	0.853955	CYP79A2
VIT_03s0038g04600	0.853782	endoplasmatic reticulum retrieval protein 1B
VIT_08s0058g00670	0.853752	Unknown protein
VIT_02s0033g00410	0.853719	MybA1
VIT_16s0050g02310	0.853666	no hit
VIT_03s0180g00050	0.853539	DNA-directed RNA polymerase II subunit C
VIT_04s0023g01750	0.8535	TVLP1
VIT_08s0040g02260	0.853428	protamine P1
VIT_10s0003g03160	0.85332	Ribosomal protein L18A 60S
VIT_07s0031g02350	0.853276	Auxilin protein
VIT_07s0104g01080	0.853219	NPL4
VIT_19s0014g02770	0.853166	Unknown protein
VIT_18s0001g03290	0.853132	1-phosphatidylinositol-4-phosphate 5-kinase
VIT_03s0038g01440	0.853012	Adenosylhomocysteine nucleosidase.
VIT_05s0049g00780	0.852958	no hit
VIT_08s0040g03200	0.852754	Ribosomal protein L4/L1 (RPL4A) 60S
VIT_09s0002g02610	0.852698	Lectin jacalin
VIT_11s0118g00360	0.852691	leucoanthocyanidin dioxygenase
VIT_14s0108g00970	0.852347	pentatricopeptide (PPR) repeat
VIT_13s0019g03200	0.852267	myb domain protein 109
VIT_15s0107g00440	0.852153	enhanced disease resistance 2 (EDR2)
VIT_05s0094g01530	0.852064	ARL (ARGOS)
VIT_13s0067g02930	0.851999	expansin [Vitis labrusca x Vitis vinifera] EXPA8
VIT_10s0003g00210	0.851994	no hit
VIT_08s0007g07300	0.851925	protein disulfide isomerase (PDIL) protein
VIT_17s0000g07120	0.851896	Unknown protein
VIT_12s0035g00380	0.851893	AAA-type ATPase
VIT_07s0104g00690	0.851759	GPI transamidase component Gpi16 subunit
VIT_00s0670g00020	0.851745	GCN5 N-acetyltransferase (GNAT)
VIT_07s0005g01050	0.851425	Unknown protein
VIT_03s0038g00880	0.851396	Amidophosphoribosyltransferase 2
VIT_00s2563g00010	0.851208	glycogenin glucosyltransferase
VIT_08s0056g00710	0.851204	Protein kinase C inhibitor
VIT_00s1321g00010	0.850935	no hit
VIT_14s0060g01540	0.850888	syntaxin 16
VIT_18s0001g09460	0.850839	GASA5
VIT_14s0030g01740	0.850702	Zeta-carotene desaturase ZDS1
VIT_08s0007g02340	0.850641	Exocyst subunit EXO70 A2
VIT_15s0046g01510	0.850615	BTB/POZ domain-containing protein
VIT_13s0101g00460	0.850501	no hit
VIT_08s0217g00100	0.850498	pyruvate decarboxylase isozyme 2
VIT_09s0054g01080	0.850407	Polygalacturonase QRT3
VIT_09s0018g00660	0.850377	CTV.12
VIT_02s0025g00490	0.850298	Unknown protein
VIT_05s0077g00580	0.850197	DnaJ homolog, subfamily C, member 14
VIT_06s0004g03330	0.850166	lateral organ boundaries protein 11
VIT_15s0048g02390	0.850048	Wall-associated receptor kinase-like 14
VIT_18s0001g13950	0.849968	RNA polymerase Rpa43 subunit
VIT_13s0064g00910	0.849927	unknown
VIT_19s0014g00860	0.849917	zinc finger (FYVE type)
VIT_03s0038g00110	0.849908	RNA recognition motif (RRM)-containing protein
VIT_13s0019g04640	0.849851	PUMILIO 4
VIT_04s0023g00760	0.849738	biotin carboxyl carrier protein 2 (BCCP2)
VIT_01s0011g00470	0.849654	metallophosphatase
VIT_14s0060g02300	0.849624	hypoxia-responsive
VIT_07s0255g00110	0.849597	WD40
VIT_13s0156g00480	0.849552	disease resistance protein (NBS-LRR class)
VIT_02s0025g02240	0.849444	WD-40 repeat
VIT_09s0018g01290	0.849342	Unknown protein
VIT_18s0072g00830	0.849316	forkhead-associated domain-containing protein
VIT_00s0203g00200	0.849258	universal stress protein (USP) family protein
VIT_01s0026g00230	0.849243	pre-mRNA processing ribonucleoprotein binding region-containing protein
VIT_05s0020g00690	0.849218	PPR2
VIT_00s0463g00020	0.849155	scarecrow transcription factor 5 (SCL5)
VIT_17s0000g05120	0.849117	ABC transporter B member 7
VIT_06s0061g01050	0.848828	protein kinase SRPK1
VIT_09s0002g04280	0.84878	dynein light chain LC6, flagellar outer arm
VIT_14s0060g01530	0.848691	DNA polymerase III subunit epsilon
VIT_01s0011g04090	0.848673	Unknown protein
VIT_07s0005g01730	0.84864	flowering time control protein FCA
VIT_08s0007g06490	0.848591	DNA polymerase delta, subunit B
VIT_18s0001g05690	0.84854	protein phosphatase 2C
VIT_09s0002g00610	0.848538	Ribosomal protein SA (RPSaB) 40S
VIT_11s0065g00370	0.84834	senescence-associated protein
VIT_01s0127g00160	0.848295	Cysteine-rich receptor-like protein kinase 2
VIT_09s0002g02480	0.84807	F-type H+-transporting ATPase g chain
VIT_07s0005g00990	0.847762	DEHYDRATION-INDUCED 19
VIT_00s0499g00030	0.847633	stearoyl-CoA 9-desaturase
VIT_00s0374g00050	0.847594	U-box domain containing protein
VIT_06s0080g00800	0.847511	Vesicle-associated membrane protein 714
VIT_14s0060g00410	0.847342	EDA32 (embryo sac development arrest 32)
VIT_07s0104g01350	0.847256	integral membrane family protein UPF0497
VIT_19s0014g00060	0.847175	FRIGIDA protein
VIT_10s0116g00030	0.84691	pentatricopeptide (PPR) repeat membrane-associated salt-inducible protein
VIT_04s0023g03190	0.846812	peptidyl-prolyl cis-trans isomerase NIMA-interacting 1
VIT_01s0011g01960	0.846719	proteasome 20S alpha subunit B
VIT_17s0119g00090	0.846586	Unknown protein
VIT_03s0038g01470	0.846581	ER lumen protein retaining receptor
VIT_04s0008g06730	0.846483	import inner membrane translocase subunit Tim17/Tim22/Tim23 , Mitochondrial
VIT_03s0063g00270	0.846467	Unknown protein
VIT_10s0042g01130	0.846318	zinc finger (C3HC4-type RING finger)
VIT_17s0000g00200	0.84615	Ethylene-responsive transcription factor ERF114
VIT_06s0080g00310	0.846073	esterase/lipase/thioesterase family protein
VIT_02s0025g00500	0.845906	Unknown protein
VIT_16s0039g02120	0.84585	NADH dehydrogenase (ubiquinone) Fe-S protein 6
VIT_08s0007g07350	0.845593	pyridoxamine 5'-phosphate oxidase
VIT_08s0032g00990	0.845555	expp1 protein precursor
VIT_01s0011g04960	0.845396	Unknown protein
VIT_09s0002g01490	0.845375	DEVELOPMENTALLY REGULATED G-PROTEIN 1
VIT_15s0046g02040	0.845355	CaaX processing zinc-metallo endoprotease
VIT_02s0012g02820	0.845322	geraniol 10-hydroxylase
VIT_15s0048g00820	0.845321	pentatricopeptide (PPR) repeat-containing protein
VIT_07s0005g06490	0.845264	Ribosomal protein L13A (RPL13aD) 60S
VIT_18s0075g00520	0.845148	retrotransposon protein, unclassified
VIT_07s0104g01480	0.845114	Cold-induced thioredoxin domain
VIT_03s0038g00330	0.845052	EXECUTER1 protein, chloroplast precursor
VIT_13s0073g00310	0.844991	pyridine nucleotide-disulphide oxidoreductase
VIT_08s0056g00250	0.844934	Harpin-induced 1
VIT_12s0028g00410	0.844912	protein phosphatase 2C
VIT_14s0108g01060	0.844907	pentatricopeptide (PPR) repeat-containing protein
VIT_04s0069g00860	0.844765	sarcosine oxidase
VIT_06s0009g03530	0.844701	Homeodomain protein 14
VIT_17s0000g06860	0.844641	SNAP25ous protein SNAP30
VIT_06s0009g00130	0.844443	no hit
VIT_06s0004g06070	0.844436	Unknown protein
VIT_00s0203g00020	0.844422	no hit
VIT_19s0015g01810	0.844312	Unknown protein
VIT_17s0000g07540	0.844242	ribosomal RNA 16S
VIT_11s0016g03980	0.844099	Unknown protein
VIT_05s0094g00360	0.844097	Chitinase class IV
VIT_05s0029g01140	0.844041	sucrose-phosphate synthase
VIT_00s0283g00060	0.843995	Unknown protein
VIT_08s0007g00520	0.84391	Unknown protein
VIT_18s0001g12750	0.843851	Carbohydrate kinase
VIT_14s0066g01060	0.843728	Polygalacturonase GH28
VIT_17s0000g07510	0.843624	myb family
VIT_00s0291g00070	0.843615	Unknown protein
VIT_02s0012g00030	0.843497	no hit
VIT_02s0087g00780	0.84348	no hit
VIT_13s0064g01210	0.843367	Zinc finger A20 and AN1 domain-containing stress-associated protein 2
VIT_15s0021g01330	0.843362	nucleoside diphosphate kinase 1 (NDK1)
VIT_03s0038g03430	0.843141	Beta-expansin (EXPL2)
VIT_16s0013g00070	0.843102	unknown
VIT_14s0108g00870	0.843065	Malate dehydrogenase precursor
VIT_09s0002g02430	0.843021	ABC transporter C member 12
VIT_03s0063g00280	0.842867	Thioredoxin M-type 3
VIT_08s0040g02700	0.842847	heavy-metal-associated domain-containing protein / copper chaperone (CCH)
VIT_10s0003g00110	0.842672	FES1 (FRIGIDA-ESSENTIAL 1)
VIT_17s0000g06570	0.842589	timing of CAB expression 1 protein
VIT_00s0527g00020	0.842461	VQ motif-containing protein
VIT_18s0001g02780	0.842319	lipase GDSL
VIT_15s0021g00430	0.842228	protoheme IX farnesyltransferase
VIT_10s0071g01060	0.842175	pyruvate kinase
VIT_11s0052g01730	0.841949	1-deoxy-D-xylulose-5-phosphate synthase
VIT_08s0056g01610	0.841888	no hit
VIT_09s0002g02130	0.841859	CA-responsive protein
VIT_01s0010g02560	0.841844	remorin
VIT_03s0180g00250	0.841817	Cinnamyl alcohol dehydrogenase
VIT_15s0046g00020	0.841675	ubiquitin-protein ligase
VIT_14s0060g00110	0.841655	glutamyl-tRNA synthetase, cytoplasmic
VIT_13s0074g00650	0.841554	Unknown protein
VIT_18s0001g06520	0.84147	isoamylase protein.
VIT_02s0012g00530	0.841369	ribose-phosphate pyrophosphokinase 1
VIT_19s0014g02080	0.841295	AAA-type ATPase
VIT_08s0040g02130	0.841131	syntaxin of plants SYP7
VIT_03s0038g04430	0.841113	pentatricopeptide (PPR) repeat-containing protein
VIT_12s0028g00440	0.840913	protein phosphatase 2C
VIT_05s0020g01120	0.840897	rhomboid
VIT_15s0046g01920	0.84088	FERRIC REDUCTION OXIDASE 2
VIT_00s0360g00010	0.840782	Unknown protein
VIT_07s0005g06620	0.840772	Unknown protein
VIT_01s0010g03800	0.840662	Unknown protein
VIT_13s0064g00840	0.840615	9,10[9',10']carotenoid cleavage dioxygenase
VIT_14s0068g00380	0.840474	NLI interacting factor (NIF) family protein
VIT_01s0011g04490	0.840438	ATP synthase beta chain 2, mitochondrial
VIT_11s0016g05790	0.840436	no hit
VIT_08s0007g08210	0.840429	zinc finger (CCCH-type) family protein
VIT_08s0007g02130	0.840358	CPL2 (CTD phosphatase-like 2)
VIT_05s0094g00910	0.840336	Unknown protein
VIT_17s0000g04050	0.84028	lipase family
VIT_06s0004g01510	0.840231	lipoxygenase (LOX2)
VIT_13s0156g00580	0.840124	S-receptor kinase
VIT_01s0010g03920	0.840115	Unknown protein
VIT_00s0144g00220	0.83979	Disease resistance protein RGA3
VIT_13s0019g05240	0.839765	NAC domain-containing protein 78
VIT_03s0038g04280	0.839717	Protein BCCIP homolog
VIT_13s0019g01670	0.839636	TELOMERIC DNA BINDING PROTEIN 1
VIT_03s0017g02350	0.839572	Naringenin 3-dioxygenase
VIT_13s0067g01910	0.839533	Unknown protein
VIT_00s0662g00010	0.839464	acyl-CoA oxidase
VIT_16s0098g00900	0.839193	pseudo-response regulator 5 (APRR5)
VIT_08s0058g00820	0.839174	ALPHA-SNAP2 (ALPHA-SOLUBLE NSF ATTACHMENT PROTEIN)
VIT_13s0019g02360	0.839062	Pyrroline-5-carboxylate synthetase
VIT_10s0003g03110	0.838962	cytochrome B561
VIT_15s0021g02730	0.83889	SEC16 homolog B
VIT_15s0046g02110	0.838795	Late embryogenesis abundant protein Lea14-A
VIT_18s0001g06970	0.838781	DnaJ homolog, subfamily A, member 3
VIT_14s0006g01990	0.838765	Eukaryotic translation initiation factor 5
VIT_19s0015g01380	0.838691	transducin protein
VIT_09s0002g00170	0.838652	proteasome 26S AAA-ATPase subunit (RPT1a)
VIT_02s0012g00090	0.838613	Phosphatidylinositol-4-phosphate 5-kinase
VIT_18s0001g09110	0.838535	photosystem II PsbC protein
VIT_15s0045g00630	0.83852	ribosomal protein S15
VIT_14s0108g01390	0.83847	ubiquitin conjugation factor E4 B
VIT_03s0017g00420	0.838248	unknown
VIT_14s0066g01080	0.838242	ADP-RIBOSYLATION FACTOR A1B
VIT_09s0002g04230	0.838184	no hit
VIT_14s0006g00850	0.838162	valine--tRNA ligase
VIT_05s0077g02320	0.838161	hypoxia-responsive
VIT_09s0002g01850	0.838069	HAB1 (HOMOLOGY TO ABI1)
VIT_02s0025g02170	0.83801	trehalase precursor
VIT_11s0016g05040	0.837972	Unknown protein
VIT_04s0023g03600	0.837898	SEN1 (DARK INDUCIBLE 1)
VIT_18s0001g14310	0.837895	Flavanone 3-hydroxylase (F3H)
VIT_02s0025g03000	0.837847	NGA1 (NGATHA1)
VIT_19s0014g02440	0.837811	MATE efflux family protein
VIT_19s0090g00240	0.837686	disease resistance protein RPS2
VIT_07s0005g03900	0.837578	Rho GDP-dissociation inhibitor 1
VIT_00s0662g00030	0.837516	Ethylene-responsive transcription factor RELATED TO APETALA2 4
VIT_18s0001g05810	0.837492	cytochrome c
VIT_06s0009g01910	0.837486	calmodulin-7 (CAM7)
VIT_08s0058g00760	0.837314	pentatricopeptide (PPR) repeat-containing protein
VIT_18s0089g00220	0.837294	RNA recognition motif (RRM)-containing protein
VIT_18s0001g07600	0.837272	Unknown protein
VIT_00s0144g00120	0.837191	disease resistance protein (CC-NBS-LRR class)
VIT_08s0007g01730	0.836992	ataxin-3
VIT_01s0026g00990	0.836877	pyruvate dehydrogenase E1 component alpha subunit
VIT_08s0058g01480	0.836824	1,4-beta-mannan endohydrolase
VIT_18s0001g02300	0.836782	NAC domain containing protein 2
VIT_08s0007g04470	0.836664	vacuolar protein sorting 37C
VIT_07s0005g00490	0.836296	UDP-glucuronic acid decarboxylase 1
VIT_05s0051g00740	0.836285	zinc finger (C3HC4-type RING finger)
VIT_15s0024g01470	0.836181	nuclear matrix protein 1
VIT_01s0011g03920	0.836109	Carrier protein, Mitochondrial
VIT_14s0068g02120	0.836095	CYP94B3
VIT_17s0000g04440	0.836056	TGH (TOUGH)
VIT_13s0156g00320	0.836019	KH domain and CCCH containing protein
VIT_10s0042g00800	0.836008	proteasome 26S regulatory subunit (RPN2)
VIT_02s0025g04890	0.835984	CYP76B1
VIT_12s0028g00470	0.83587	component of oligomeric golgi complex 5
VIT_05s0051g00750	0.835694	no hit
VIT_17s0000g09090	0.835601	armadillo/beta-catenin repeat
VIT_08s0040g03100	0.835534	Glutathione S-transferase GSTO1
VIT_01s0137g00430	0.835398	Cellulase
VIT_02s0012g01630	0.835319	Transmembrane protein 41B
VIT_18s0001g06160	0.835281	TIR-NBS-LRR-TIR disease resistance protein
VIT_17s0000g09980	0.83528	REF6 (RELATIVE OF EARLY FLOWERING 6)
VIT_11s0052g00470	0.835189	no hit
VIT_15s0046g01370	0.835178	Carrier protein, Mitochondrial
VIT_08s0040g03270	0.835141	E3 ubiquitin-protein ligase TRIP12
VIT_06s0009g01760	0.834964	F-box protein / WD-40 repeat
VIT_06s0004g03550	0.834963	L-ascorbate peroxidase 1, cytosolic (APX1)
VIT_01s0026g02140	0.834727	Regulator of chromosome condensation (RCC1)
VIT_08s0007g04230	0.834694	Unknown protein
VIT_06s0004g05560	0.834635	invertase/pectin methylesterase inhibitor
VIT_18s0122g00600	0.834626	Unknown protein
VIT_18s0001g14730	0.834485	glutaredoxin
VIT_18s0001g02020	0.834441	amino acid permease 3
VIT_18s0086g00690	0.834355	exostosin
VIT_03s0017g00460	0.834288	magnesium-dependent phosphatase 1
VIT_01s0010g01430	0.834262	C2 domain-containing protein
VIT_07s0005g03050	0.834152	Deoxyhypusine hydroxylase
VIT_17s0000g07610	0.834137	B12D protein
VIT_02s0033g01120	0.83412	dehydration-responsive protein
VIT_14s0060g01510	0.83412	importin alpha
VIT_18s0001g05570	0.834006	Hexose transporter HT2
VIT_14s0060g01560	0.833964	PHD finger transcription factor
VIT_18s0001g08890	0.833891	haemolysin-III related
VIT_04s0008g07020	0.833862	TIC55 (TRANSLOCON AT THE INNER ENVELOPE MEMBRANE OF CHLOROPLASTS 55)
VIT_04s0023g03230	0.833845	Auxin-responsive SAUR9
VIT_05s0049g00090	0.833822	ethylene receptor (ETR2)
VIT_19s0014g05140	0.833621	disease resistance protein (NBS-LRR class)
VIT_13s0067g03200	0.833266	proton-dependent oligopeptide transport (POT) family protein
VIT_06s0004g02950	0.833256	helicase conserved C-terminal domain containing protein
VIT_17s0000g00580	0.832972	calmodulin-7 (CAM7)
VIT_04s0023g02150	0.832888	phosphatidic acid phosphatase / PAP2
VIT_01s0011g02830	0.832834	signal peptidase I
VIT_18s0001g15460	0.83279	stearyl acyl carrier protein desaturase
VIT_02s0012g02120	0.832761	defender against cell death 1 (DAD1)
VIT_01s0011g04240	0.832706	zinc finger (B-box type)
VIT_08s0007g04890	0.832509	ACT domain-containing protein
VIT_03s0180g00270	0.832488	pseudouridine synthase
VIT_14s0006g02220	0.832436	Histone chaperone ASF1B (Anti-silencing 1b)
VIT_04s0008g04220	0.832249	Serine/threonine-protein kinase AFC3
VIT_05s0020g00840	0.832219	no hit
VIT_08s0056g00690	0.832105	UBP1 interacting protein 2a (UBA2a)
VIT_14s0060g01870	0.832101	Unknown protein
VIT_07s0005g00340	0.832074	phytochrome A-associated F-box protein
VIT_18s0001g03590	0.832036	Histidyl-tRNA synthetase
VIT_04s0008g01750	0.832011	Ribosomal protein S3 (RPS3C) 40S
VIT_07s0005g06640	0.831975	SEC14 cytosolic factor
VIT_19s0090g00340	0.831907	Heat shock protein 91
VIT_18s0001g01130	0.831884	alpha-expansin 1 precursor
VIT_17s0053g00430	0.831714	ADP-ribosylation factor GAP zinc finger-containing protein
VIT_03s0038g03750	0.83165	glycosyl transferase family 8 protein
VIT_04s0023g03620	0.831528	proteasome 26S regulatory subunit S5A (RPN10)
VIT_18s0001g15290	0.831374	zinc finger (C2H2 type) family
VIT_09s0002g04300	0.83137	Hydroxyphenylpyruvate reductase (HPPR)
VIT_15s0021g01160	0.831328	RNA recognition motif (RRM)-containing protein
VIT_02s0087g00770	0.831274	ABC transporter E member 1
VIT_18s0122g00360	0.831204	DC1 domain-containing protein
VIT_00s0385g00020	0.831191	linalool synthase
VIT_05s0077g00800	0.831116	DNA replication protein
VIT_09s0002g00890	0.831037	jasmonate ZIM-domain protein 1
VIT_07s0005g04970	0.830968	NADH dehydrogenase
VIT_11s0016g05060	0.830881	choline/ethanolamine kinase
VIT_06s0004g07100	0.830875	eukaryotic translation initiation factor 2 alpha subunit
VIT_10s0116g00550	0.830733	oligosaccharide transporter OST3/OST6
VIT_16s0100g00370	0.83073	valyl-tRNA synthetase
VIT_01s0011g05060	0.830716	Major latex-like protein 34
VIT_04s0008g01920	0.83063	no hit
VIT_07s0005g02070	0.830587	no hit
VIT_04s0008g05140	0.830552	TSO1 (CHINESE FOR 'UGLY')
VIT_00s0216g00060	0.830343	nuclear transport factor 2 (NTF2)
VIT_18s0076g00310	0.830307	translation initiation factor IF-2 unclassified subunit
VIT_18s0001g07840	0.830188	Unknown protein
VIT_18s0001g15270	0.8299	SCL1 (SCARECROW-LIKE 1)
VIT_14s0006g02310	0.829802	no hit
VIT_11s0016g05770	0.829782	alkaline alpha galactosidase 2
VIT_02s0025g00170	0.829692	no hit
VIT_07s0005g02990	0.82969	Bet1 SNARE 1-1
VIT_09s0002g06400	0.829681	no hit
VIT_12s0035g01870	0.829522	Unknown protein
VIT_14s0128g00480	0.829378	eukaryotic translation initiation factor 3, subunit 1 alpha, 35kDa
VIT_04s0008g01360	0.829358	Tassel serine threonine kinase 1
VIT_01s0011g01830	0.829326	lecithine cholesterol acyltransferase
VIT_14s0083g01160	0.829319	Phytochelatin synthetase
VIT_04s0044g01240	0.829274	PRLI-interacting factor G
VIT_08s0007g01340	0.829112	proteasome inhibitor subunit 1 (PI31)
VIT_04s0023g01440	0.829105	SIN
VIT_00s0916g00010	0.829075	zinc finger (C3HC4-type RING finger) protein (RMA1)
VIT_19s0090g00960	0.829001	unknown
VIT_19s0014g04940	0.828723	Chitin-inducible gibberellin-responsive protein 1
VIT_05s0094g01110	0.828677	acetolactate synthase small subunit
VIT_12s0035g02110	0.828655	Glutathione S-transferase Z1 GSTZ1
VIT_00s0259g00200	0.828624	Nudix hydrolase 2
VIT_13s0106g00280	0.828475	CYP79A2
VIT_06s0004g02580	0.828359	BLH8 (BEL1-LIKE HOMEODOMAIN 8)
VIT_17s0000g06790	0.828353	flavin-containing monooxygenase
VIT_00s0780g00010	0.828313	6-phosphofructokinase 2
VIT_02s0012g01580	0.82831	Unknown protein
VIT_07s0130g00510	0.828292	transcription factor related
VIT_01s0011g04630	0.828201	ribose 5-phosphate isomerase
VIT_14s0083g00360	0.828181	Unknown protein
VIT_01s0150g00160	0.828172	ubiquinol-cytochrome C reductase iron-sulfur subunit, mitochondrial
VIT_02s0025g02010	0.828155	proteasome 26S regulatory subunit (RPN12)
VIT_02s0012g01770	0.828126	rad1
VIT_06s0004g04230	0.828119	histone H2B1
VIT_14s0030g01680	0.828088	RNA recognition motif (RRM)-containing protein
VIT_10s0071g00740	0.828069	no hit
VIT_14s0068g01340	0.827966	no hit
VIT_13s0067g02180	0.827891	CTV.12
VIT_18s0001g13060	0.827888	C3H2C3 RING-finger protein
VIT_13s0067g02890	0.827883	Unknown protein
VIT_06s0080g00850	0.827875	Cysteine peptidase
VIT_06s0004g07280	0.827857	UDP-glucuronosyl/UDP-glucosyltransferase
VIT_08s0040g02230	0.827848	Unknown protein
VIT_15s0048g02580	0.827681	pyruvate dehydrogenase E1 component alpha subunit
VIT_19s0015g00930	0.827635	hydroxyproline-rich glycoprotein
VIT_00s0271g00110	0.827633	FLAVODOXIN-LIKE QUINONE REDUCTASE 1
VIT_02s0025g02400	0.827576	N6-adenosine-methyltransferase MT-A70
VIT_14s0171g00360	0.827411	Unknown protein
VIT_10s0003g03710	0.827352	Cullin-4
VIT_06s0004g06580	0.827329	pfkB-type carbohydrate kinase
VIT_08s0058g00410	0.827173	ferritin 1 (FER1)
VIT_04s0023g02660	0.827149	Unknown protein
VIT_13s0019g01280	0.827127	no hit
VIT_11s0118g00480	0.827104	leucine-rich repeat
VIT_00s0956g00010	0.826773	tRNA (guanine-N(1)-)-methyltransferase
VIT_07s0104g00230	0.826521	IWS1 C-terminus
VIT_02s0025g00470	0.826247	EMB3001 (EMBRYO DEFECTIVE 3001)
VIT_12s0178g00050	0.826237	Unknown protein
VIT_04s0079g00840	0.826065	Beta-catenin protein 1
VIT_11s0016g03890	0.825969	short-chain dehydrogenase/reductase (SDR)
VIT_10s0003g03960	0.825833	Unknown protein
VIT_04s0008g04370	0.825827	nucleic acid binding
VIT_11s0016g00920	0.8255	copper transporter 5
VIT_14s0083g00710	0.825431	zinc finger (C3HC4-type RING finger)
VIT_03s0038g04400	0.825353	C3H2C3 RING-finger protein
VIT_19s0014g01420	0.82523	14-3-3 protein GF14 iota (GRF12)
VIT_08s0105g00370	0.825056	myb family
VIT_14s0030g01670	0.825032	proteasome 26S regulatory subunit (RPN6)
VIT_13s0047g00310	0.825019	C2H2 zinc-finger protein SERRATE (SE)
VIT_12s0028g03130	0.824813	proteasome 26S regulatory subunit S2 (RPN1)
VIT_04s0008g05690	0.824785	Meprin and TRAFy domain-containing protein
VIT_02s0109g00380	0.824699	STRESS RESPONSE SUPPRESSOR 1
VIT_12s0028g00260	0.824671	phosphoribosylamine--glycine ligase (PUR2)
VIT_16s0050g00970	0.824415	no hit
VIT_17s0000g10000	0.824374	nitrate-responsive NOI protein
VIT_02s0012g01750	0.824224	NHL8 (NDR1/HIN1-like 8)
VIT_08s0056g01110	0.82401	intron-binding protein aquarius
VIT_01s0150g00410	0.824003	Unknown protein
VIT_17s0000g02400	0.82373	Toc64 (translocon outer membrane complex 64)
VIT_00s2240g00010	0.823673	GAE3 (UDP-D-GLUCURONATE 4-EPIMERASE 3)
VIT_08s0007g03720	0.82365	Calcineurin phosphoesterase
VIT_05s0020g03510	0.823553	P-P-bond-hydrolysis-driven protein transmembrane transporter
VIT_18s0001g05420	0.823516	UNE2 (unfertilized embryo sac 2); carbohydrate transporter/ sugar porter
VIT_01s0011g03160	0.823339	PFT1 (PHYTOCHROME AND FLOWERING TIME 1) MED25
VIT_11s0016g05470	0.823216	nucleoporin
VIT_01s0011g04680	0.823194	glycosyltransferase family 14
VIT_04s0043g00220	0.823189	amine oxidase
VIT_14s0108g00980	0.823037	CYCLING DOF FACTOR 1
VIT_02s0025g04340	0.822869	osmotin
VIT_14s0060g00480	0.822744	S-adenosylmethionine synthetase 1 (SAM1)
VIT_01s0011g00820	0.822729	no hit
VIT_12s0034g02550	0.822579	magnesium transporter CorA
VIT_06s0080g00630	0.822573	no hit
VIT_06s0009g01340	0.822497	ascorbate oxidase precursor
VIT_00s0652g00020	0.822469	Unknown protein
VIT_03s0063g00880	0.822397	calmodulin-binding protein
VIT_12s0028g01260	0.822343	V-type H+-transporting ATPase subunit D
VIT_06s0004g04940	0.82211	TELOMERE REPEAT BINDING FACTOR like TRFL2
VIT_04s0023g02730	0.821919	nodulin MtN21 family
VIT_13s0067g02300	0.821804	hypoxia-responsive
VIT_18s0001g00890	0.82172	pentatricopeptide (PPR) repeat-containing
VIT_10s0003g03800	0.821267	Jasmonate ZIM domain-containing protein 8
VIT_14s0219g00080	0.821228	Unknown protein
VIT_06s0009g03200	0.821185	pentatricopeptide (PPR) repeat-containing protein
VIT_02s0025g02420	0.821101	major Facilitator Super
VIT_00s0370g00050	0.821062	Unknown protein
VIT_11s0016g03670	0.821001	zinc finger (Ran-binding)
VIT_18s0001g03450	0.820919	glycine-rich protein
VIT_13s0101g00100	0.820818	Unknown protein
VIT_13s0019g02440	0.820811	mitochondrial substrate carrier family protein
VIT_06s0004g03190	0.820805	proteasome 20S beta subunit G1 (PBG1) (PRCH)
VIT_17s0000g02900	0.820759	ATP synthase beta chain 2, mitochondrial
VIT_19s0093g00470	0.820745	transcription initiation factor TFIID subunit 11
VIT_05s0051g00660	0.820732	Octicosapeptide/Phox/Bem1p; Protein kinase
VIT_03s0038g01370	0.820731	ABA-responsive protein (HVA22)HVA22H
VIT_07s0031g02130	0.820729	serine/threonine-protein kinase SRPK1
VIT_08s0007g06790	0.8207	fb27
VIT_00s0841g00030	0.820652	pentatricopeptide (PPR) repeat-containing protein
VIT_14s0068g01760	0.820646	Alcohol dehydrogenase
VIT_05s0029g01180	0.820633	no hit
VIT_00s0252g00010	0.820536	recA
VIT_14s0030g00750	0.820484	transmembrane protein
VIT_11s0016g03470	0.820369	Unknown protein
VIT_09s0054g01590	0.820324	membrane related protein CP5
VIT_07s0151g00840	0.820237	Late embryogenesis abundant protein D-34 (LEA D-34)
VIT_01s0146g00270	0.820209	delta3,5-delta2,4-dienoyl-CoA isomerase
VIT_18s0001g12840	0.820108	ADP-glucose pyrophosphorylase large subunit CagpL2
VIT_15s0048g02400	0.819689	serine/threonine-protein kinase
[truncated: 242 more rows]

## Sheet: Negative biomarkers
Var ID (Primary)	M2.p(corr)[1]	Grimplet et al. 2012 functional annotation
VIT_03s0038g04570	-0.996421	ADP-glucose pyrophosphorylase large subunit 1
VIT_07s0031g01320	-0.995094	TGA-type basic leucine zipper protein TGA1.1
VIT_18s0001g10800	-0.994137	carboxylesterase CXE
VIT_05s0094g01000	-0.992091	Indole-3-acetate beta-glucosyltransferase
VIT_02s0154g00410	-0.991626	Unknown protein
VIT_18s0001g11360	-0.991506	VRN1 (REDUCED VERNALIZATION RESPONSE 1)
VIT_02s0025g03590	-0.991474	phospholipid hydroperoxide glutathione peroxidase
VIT_18s0001g01320	-0.990801	Wall-associated receptor kinase 5
VIT_07s0031g02950	-0.989578	AMMONIUM TRANSPORTER 2
VIT_17s0000g05070	-0.989137	phytochelatin synthetase
VIT_16s0022g01970	-0.988987	Anthocyanidin 3-O-glucosyltransferase
VIT_19s0014g00750	-0.988756	leucine-rich repeat protein kinase
VIT_05s0020g03880	-0.988744	TSO1 (CHINESE FOR 'UGLY')
VIT_15s0046g02560	-0.988685	VVMycA1
VIT_00s0346g00080	-0.988674	sinapyl alcohol dehydrogenase
VIT_09s0002g04260	-0.988451	Unknown protein
VIT_05s0051g00070	-0.987163	coenzyme F420 hydrogenase/dehydrogenase beta subunit
VIT_07s0104g00840	-0.987046	RKF3 (RECEPTOR-LIKE KINASE IN IN FLOWERS 3)
VIT_11s0149g00040	-0.986649	adenylate kinase
VIT_13s0074g00760	-0.986552	calmodulin-binding
VIT_08s0007g08580	-0.986357	AP2-like ethylene-responsive transcription factor
VIT_19s0015g01200	-0.986284	calcium-binding EF hand
VIT_14s0030g00260	-0.986218	Sugar transporter ERD6-like 3
VIT_14s0066g02530	-0.985697	Fumarate reductase/succinate dehydrogenase flavoprotein
VIT_02s0012g00450	-0.985601	1-aminocyclopropane-1-carboxylate oxidase
VIT_11s0016g01800	-0.985388	Protein kinase MK6
VIT_18s0001g11470	-0.985351	CyP82A3
VIT_14s0006g02890	-0.984856	ATSYTE/NTMC2T3.2/NTMC2TYPE3.2/SYTE
VIT_05s0020g04500	-0.984844	Unknown protein
VIT_01s0011g04750	-0.984745	unknown
VIT_10s0042g01020	-0.983982	isochorismatase
VIT_09s0070g00080	-0.983108	Aquaporin NIP6;1
VIT_09s0002g02240	-0.982818	chaperonin
VIT_19s0014g01950	-0.982802	anthocyanidin 3-O-glucosyltransferase
VIT_11s0206g00110	-0.982351	serine carboxypeptidase S28
VIT_12s0057g00570	-0.982344	zinc finger (CCCH-type) family protein
VIT_00s0218g00150	-0.981883	UDP-rhamnose/rhamnosyltransferase
VIT_16s0098g00600	-0.981666	no hit
VIT_14s0060g01720	-0.981597	dormancy/auxin associated protein
VIT_15s0021g02210	-0.981215	Unknown protein
VIT_19s0014g00210	-0.980644	ubiquitin-specific protease 23 (UBP23)
VIT_18s0001g12190	-0.980629	CYP721A1
VIT_08s0007g04340	-0.980277	peptidylprolyl isomerase
VIT_17s0000g04130	-0.980254	MYB DIVARICATA
VIT_08s0007g07270	-0.980105	dicarboxylate/tricarboxylate carrier (DTC)
VIT_06s0061g00570	-0.980051	Amino acid permease
VIT_19s0014g03250	-0.979965	beta-mannosidase 4
VIT_10s0003g02680	-0.979961	phytochrome E
VIT_01s0127g00740	-0.979891	quinone oxidoreductase, chloroplast precursor
VIT_15s0046g03570	-0.979828	Salutaridine reductase
VIT_06s0004g07390	-0.979746	Calcineurin phosphoesterase
VIT_08s0007g03250	-0.97959	Unknown protein
VIT_03s0017g01420	-0.97954	reticuline oxidase
VIT_14s0083g00220	-0.97939	zinc finger CCHC domain-containing protein 8
VIT_00s0753g00010	-0.979084	unknown
VIT_19s0014g00950	-0.978995	DNA polymerase I
VIT_13s0019g03170	-0.978905	Heat-shock protein 18.6 kDa
VIT_03s0038g04110	-0.978662	AT-hook DNA-binding protein
VIT_08s0007g01180	-0.978276	S-receptor kinase
VIT_11s0016g00730	-0.977816	LHCA6 (Photosystem I light harvesting complex gene 6)
VIT_06s0009g03770	-0.977702	phycoerythrobilin ferredoxin oxidoreductase
VIT_16s0039g01310	-0.977523	receptor serine/threonine kinase PR5K
VIT_01s0010g00740	-0.977466	basic helix-loop-helix (bHLH) family
VIT_09s0002g08960	-0.977374	EREBP-4
VIT_17s0000g02530	-0.977357	peptidyl-prolyl cis-trans isomerase FKBP-type
VIT_13s0019g01850	-0.977349	no hit
VIT_12s0034g02470	-0.977275	disease resistance protein (CC-NBS-LRR class)
VIT_11s0016g02790	-0.977096	zinc finger (CCCH-type) family protein
VIT_06s0004g00790	-0.976969	Amino acid permease
VIT_09s0002g02980	-0.976958	FRK1 (FLG22-INDUCED RECEPTOR-LIKE KINASE 1)
VIT_17s0053g00070	-0.976927	metal-nicotianamine transporter YSL5
VIT_16s0022g02200	-0.976769	subtilase
VIT_01s0011g06200	-0.976736	ZINC FINGER PROTEIN 4
VIT_01s0011g02530	-0.976627	carboxylesterase
VIT_02s0012g01450	-0.976259	Basic helix-loop-helix BHLH071
VIT_07s0005g00940	-0.975776	kinesin motor protein
VIT_00s2642g00010	-0.975766	H(+)-ATPASE 4 AHA4
VIT_18s0157g00180	-0.975765	S-ADENOSYLMETHIONINE CARRIER 1
VIT_00s0286g00020	-0.975546	Curculin (mannose-binding) lectin
VIT_19s0014g05180	-0.975477	disease resistance protein (NBS-LRR class)
VIT_07s0129g00300	-0.975389	formamidase, putative / formamide amidohydrolase, putative
VIT_14s0068g00250	-0.975105	exocyst subunit EXO70 E1
VIT_16s0098g00030	-0.975094	Receptor kinase LRK10
VIT_15s0048g01810	-0.975029	fructosamine kinase
VIT_09s0002g08590	-0.97495	pentatricopeptide (PPR) repeat-containing protein
VIT_14s0006g02170	-0.974898	jasmonate O-methyltransferase
VIT_01s0026g00640	-0.974628	DEAD/DEAH box helicase (RH22)
VIT_01s0026g00550	-0.974425	nodulin MtN21 family
VIT_17s0000g09620	-0.974279	rhodanese domain-containing protein
VIT_07s0141g00860	-0.9742	IFA binding protein
VIT_10s0003g04020	-0.974078	CBL-interacting protein kinase 9 (CIPK9)
VIT_11s0078g00310	-0.97407	isoamylase-type starch-debranching enzyme 1
VIT_02s0154g00070	-0.974039	ABNORMAL FLORAL ORGANS
VIT_11s0016g00590	-0.973795	invertase/pectin methylesterase inhibitor
VIT_05s0020g02930	-0.973563	DNA-directed RNA polymerase III subunit C3
VIT_18s0001g11320	-0.973248	ent-kaurene oxidase
VIT_08s0040g03050	-0.973099	RabGAP/TBC domain-containing protein
VIT_09s0002g02110	-0.972889	ribonuclease III
VIT_05s0077g01240	-0.972827	Calmodulin-binding transcription activator 6
VIT_15s0021g00460	-0.972755	ribose-phosphate pyrophosphokinase 1
VIT_16s0050g01930	-0.972711	EIX receptor 2
VIT_17s0000g01690	-0.972702	argininosuccinate synthase, chloroplast precursor
VIT_11s0016g01020	-0.972635	flavonoid 3-monooxygenase
VIT_07s0031g00130	-0.972624	kinesin protein FRA1 (FRAGILE FIBER 1)
VIT_04s0023g01630	-0.972579	steroid 22-alpha-hydroxylase (CYP90B1) (DWF4)
VIT_14s0006g01620	-0.972374	myb domain protein 4
VIT_12s0035g02150	-0.972336	FERRIC REDUCTION OXIDASE 7 FRO7
VIT_19s0015g01750	-0.972225	WD-40 repeat
VIT_11s0016g03010	-0.972089	glutamate carboxypeptidase 2
VIT_13s0158g00080	-0.972067	serine carboxypeptidase
VIT_15s0107g00270	-0.972024	mechanosensitive ion channel
VIT_19s0014g00300	-0.971705	alpha,alpha-trehalose-phosphate synthase
VIT_00s0878g00020	-0.971299	stachyose synthase precursor
VIT_18s0001g07780	-0.971196	ABA-responsive protein (HVA22a)
VIT_08s0007g03160	-0.97106	signal recognition particle subunit 54 SRP54
VIT_02s0025g01260	-0.971056	NADPH HC toxin reductase
VIT_06s0004g06560	-0.971036	ABC transporter G member 23
VIT_03s0063g02640	-0.970911	beta-ketoacyl-CoA synthase
VIT_00s0225g00160	-0.970717	Unknown protein
VIT_07s0104g01290	-0.970613	TUBBY LIKE PROTEIN 3 TLP3
VIT_14s0030g00640	-0.970592	DnaJ homolog, subfamily B, member 12
VIT_02s0087g00640	-0.97058	unknown
VIT_13s0067g02340	-0.970438	proton-dependent oligopeptide transport (POT) family protein
VIT_07s0104g00790	-0.970348	Endonuclease
VIT_08s0040g02380	-0.970269	hydrolase, alpha/beta fold
VIT_00s0233g00190	-0.969994	Unknown protein
VIT_19s0014g00500	-0.969653	receptor kinase 2
VIT_03s0017g01470	-0.969264	berberine bridge enzyme
VIT_04s0023g03810	-0.968997	jasmonate O-methyltransferase
VIT_14s0006g01420	-0.968519	Ser/Thr receptor kinase
VIT_17s0000g02300	-0.96845	POT1 (PROTECTION OF TELOMERES 1)
VIT_06s0009g00440	-0.968414	LHW (LONESOME HIGHWAY)
VIT_04s0008g00270	-0.968395	Elongation factor 1-alpha (EF-1-alpha)
VIT_06s0061g00770	-0.968304	Ribosomal protein L9, chloroplast (CL9) 50S
VIT_15s0048g02280	-0.968281	NAC transcription factor-like 9
VIT_09s0002g08680	-0.968224	unknown
VIT_02s0025g03030	-0.967852	zinc finger (C3HC4-type RING finger)
VIT_04s0008g01900	-0.96775	Unknown protein
VIT_01s0010g00750	-0.967461	Unknown protein
VIT_19s0015g01250	-0.967412	no hit
VIT_05s0062g00780	-0.967204	Rho GDP-dissociation inhibitor 2
VIT_15s0046g02570	-0.967122	unknown
VIT_17s0000g05290	-0.967076	Pre-mRNA cleavage complex II protein Clp1
VIT_14s0030g01480	-0.967045	cysteine synthase
VIT_18s0001g03300	-0.96704	1-aminocyclopropane-1-carboxylate synthase
VIT_14s0030g01360	-0.966892	kinesin motor protein
VIT_17s0000g09400	-0.966691	Unknown protein
VIT_04s0008g04240	-0.96645	ferredoxin
VIT_06s0004g02370	-0.966429	Cinnamyl alcohol dehydrogenase
VIT_18s0001g09910	-0.966393	L-asparaginase
VIT_14s0006g03260	-0.966282	rhomboid
VIT_18s0001g10550	-0.966261	LHCA5 (Photosystem I light harvesting complex gene 5)
VIT_19s0090g01320	-0.966244	cell division protein FtsZ
VIT_17s0000g04400	-0.966113	wall-associated kinase 1 (WAK1)
VIT_01s0011g00930	-0.966035	FK506-binding protein 1 (FKBP13)
VIT_00s0199g00220	-0.966021	phosphofructokinase
VIT_05s0094g00780	-0.965551	cysteine synthase
VIT_17s0000g00870	-0.965445	1-aminocyclopropane-1-carboxylate deaminase
VIT_19s0014g03240	-0.965092	Beta-mannosidase 4
VIT_00s0392g00050	-0.965011	protein-serine/threonine kinase
VIT_00s0701g00010	-0.964936	somatic embryogenesis receptor kinase 2 SERK2
VIT_00s0226g00060	-0.964922	Unknown protein
VIT_02s0025g01850	-0.964885	cellulose synthase CSLG3
VIT_14s0171g00370	-0.964855	Thymidylate kinase
VIT_18s0041g01870	-0.964834	4-PHOSPHOPANTETHEINE ADENYLYLTRANSFERASE
VIT_17s0000g05300	-0.964827	Pre-mRNA cleavage complex II protein Clp1
VIT_18s0001g03880	-0.964819	polcalcin
VIT_05s0077g00480	-0.964646	lipase class 3
VIT_03s0038g02510	-0.96463	glyoxylate reductase
VIT_18s0041g02170	-0.964577	Peptidoglycan-binding LysM:Cell wall hydrolase, SleB precursor
VIT_08s0007g05060	-0.964376	Multidrug resistance protein 1
VIT_04s0008g01770	-0.964363	molecular chaperone DnaJ
VIT_09s0002g03520	-0.963839	ARABIDOPSIS HISTIDINE PHOSPHOTRANSFER AHP4
VIT_12s0028g02180	-0.963733	Phosphoenolpyruvate carboxylase.
VIT_18s0041g01350	-0.96369	Receptor-like protein kinase HAIKU2
VIT_07s0104g01620	-0.963642	zinc finger (C2H2 type) MAGPIE
VIT_18s0001g02380	-0.963374	kinesin protein (MKRP1)
VIT_15s0048g01870	-0.96332	arginine/serine-rich splicing factor RSP41
VIT_04s0008g00420	-0.96329	CLAVATA1 receptor kinase (CLV1)
VIT_05s0094g00150	-0.963201	Membrane-associated 30 kDa protein, chloroplast precursor (M30)
VIT_09s0002g04060	-0.963174	transducin protein
VIT_08s0040g00690	-0.962904	unknown
VIT_11s0016g00830	-0.96249	ribose isomerase
VIT_17s0000g04840	-0.962367	sterile alpha motif (SAM) domain-containing
VIT_00s2086g00010	-0.96232	1-aminocyclopropane-1-carboxylate oxidase 1
VIT_18s0117g00220	-0.962256	deoxynucleoside kinase
VIT_16s0022g02320	-0.962249	Phosphoglucomutase chloroplast precursor
VIT_07s0141g00040	-0.962156	protein phosphatase 2C
VIT_12s0059g00530	-0.962114	EDM2
VIT_15s0046g03340	-0.962107	acetyl co-enzyme A carboxylase carboxyltransferase alpha subunit
VIT_13s0139g00360	-0.96209	Unknown protein
VIT_16s0022g01810	-0.962005	AT-hook protein 1
VIT_17s0000g05650	-0.961778	Unknown protein
VIT_06s0004g04310	-0.961741	alcohol dehydrogenase
VIT_02s0025g00910	-0.961687	multidrug resistance-associated protein 14
VIT_00s0776g00010	-0.961662	strubbelig receptor family 3
VIT_14s0068g01990	-0.961591	Unknown protein
VIT_18s0001g12180	-0.961485	CYP721A1
VIT_04s0008g04250	-0.9614	aspartate aminotransferase
VIT_06s0004g00530	-0.961389	origin recognition complex 1b protein
VIT_13s0064g00190	-0.961346	RNA polymerase sigma subunit SigD
VIT_05s0020g04820	-0.961202	H1flk
VIT_08s0007g06480	-0.961037	Unknown protein
VIT_11s0016g03910	-0.960947	Unknown protein
VIT_18s0001g09740	-0.960928	S-locus receptor protein kinase
VIT_06s0009g01740	-0.960861	geranylgeranyl reductase
VIT_19s0015g00660	-0.960855	E3 ubiquitin-protein ligase HUWE1
VIT_00s0286g00040	-0.960842	S-locus protein kinase
VIT_00s0391g00030	-0.960808	unknown
VIT_10s0071g00550	-0.960774	GRAM domain-containing protein / ABA-responsive
VIT_12s0057g01480	-0.960706	glucose-1-phosphate adenylyltransferase small subunit, chloroplast precursor
VIT_05s0020g03010	-0.96069	carboxylesterase CXE
VIT_19s0027g01890	-0.960599	Amino acid permease
VIT_15s0021g00970	-0.960596	NAK-type protein kinase
VIT_07s0104g00490	-0.960527	no hit
VIT_00s0181g00050	-0.960501	Unknown protein
VIT_13s0067g03600	-0.960407	RSZ33 (Arginine/serine-rich Zinc knuckle-containing protein 33)
VIT_17s0000g07720	-0.960393	sterile alpha motif (SAM) domain-containing protein
VIT_18s0001g14450	-0.960364	Ferredoxin:nadp+ Oxidoreductase PETH
VIT_10s0003g01310	-0.960288	Unknown protein
VIT_13s0106g00070	-0.96021	Ankyrin repeat protein
VIT_14s0128g00470	-0.960049	Unknown protein
VIT_02s0025g03490	-0.959989	Carrier protein, Mitochondrial
VIT_14s0108g01420	-0.959932	DEFENSE NO DEATH 1
VIT_13s0019g01840	-0.959858	cell division cycle 20-like protein 1
VIT_05s0020g04130	-0.959762	perakine reductase aldo/keto reductase
VIT_15s0021g01530	-0.959654	VAD1 (VASCULAR ASSOCIATED DEATH1)
VIT_15s0021g02690	-0.959615	unfertilized embryo sac 10 UNE10
VIT_04s0008g05240	-0.959578	Brittle 1 protein
VIT_17s0000g01840	-0.959517	3-oxoacyl-[acyl-carrier-protein] reductase, chloroplast
VIT_18s0001g12170	-0.959505	CYP72A1
VIT_14s0066g01650	-0.95945	nodulin MtN21 family
VIT_18s0072g00300	-0.959361	5-formyltetrahydrofolate cycloligase
VIT_05s0094g00820	-0.959352	Unknown protein
VIT_07s0104g00630	-0.959246	zinc finger (C3HC4-type RING finger)
VIT_01s0026g00520	-0.959232	nodulin MtN21 family
VIT_03s0017g01930	-0.959074	CYP97B2
VIT_09s0002g05870	-0.959043	disease resistance protein (NBS-LRR class)
VIT_00s0772g00010	-0.95901	protein kinase
VIT_19s0093g00350	-0.958899	Glutathione S-transferase 25 GSTU25
VIT_13s0106g00440	-0.958888	carboxylic ester hydrolase
VIT_01s0010g00580	-0.958571	Translin-associated factor X
VIT_19s0014g00790	-0.958348	RKF1 (RECEPTOR-LIKE KINASE IN FLOWERS 1)
VIT_14s0108g00940	-0.958254	glycogen synthase
VIT_10s0003g00420	-0.958244	Auxin response factor 3
VIT_14s0108g00350	-0.958179	3-dehydroquinate synthase
VIT_19s0014g04400	-0.958016	S-locus protein kinase
VIT_13s0156g00020	-0.958007	SC35 splicing factor SCL30a, 30a kD
VIT_05s0020g04840	-0.957801	H1flk, putative
VIT_11s0016g00300	-0.957788	pectinesterase family
VIT_15s0021g01850	-0.957709	peptidyl-prolyl cis-trans isomerase FKBP-type FKB20-2
VIT_06s0004g03240	-0.957649	Elongation factor 1-alpha 1
VIT_18s0001g01490	-0.95762	oxidoreductase N-terminal domain-containing
VIT_07s0005g00030	-0.957583	GST2
VIT_09s0070g00380	-0.957289	Unknown protein
VIT_08s0007g01590	-0.95728	fructose 1,6-bisphosphatase
VIT_09s0002g03460	-0.957223	taurine dioxygenase
VIT_02s0025g03420	-0.957039	Unknown protein
VIT_07s0005g00040	-0.956879	dephospho-CoA kinase
VIT_03s0063g01310	-0.956851	oxidoreductase, 2OG-Fe(II) oxygenase family
VIT_14s0108g01290	-0.956603	Unknown protein
VIT_17s0000g00930	-0.956597	Unknown protein
VIT_06s0004g00940	-0.956591	Carbamoyl-phosphate synthase, large subunit
VIT_03s0063g01110	-0.956571	N-acetyl-gamma-glutamyl-phosphate reductase, chloroplast precursor
VIT_07s0031g02170	-0.95642	glutamate receptor GLR3.6
VIT_07s0151g00090	-0.956302	oxidoreductase, zinc-binding dehydrogenase family
VIT_07s0095g00760	-0.956097	methionyl-tRNA synthetase
VIT_07s0031g00780	-0.955874	transcriptional factor B3
VIT_14s0066g01640	-0.955831	nodulin MtN21 family
VIT_17s0000g09170	-0.955812	receptor lectin kinase
VIT_12s0055g01130	-0.955776	BTH-induced protein phosphatase 1
VIT_02s0012g00740	-0.955675	Dynamin-related protein 1E
VIT_14s0066g01390	-0.955601	metal-dependent phosphohydrolase HD domain-containing protein
VIT_18s0001g05220	-0.955512	WD-40 repeat
VIT_05s0094g00510	-0.955478	Unknown protein
VIT_17s0000g05410	-0.955452	Galactosyltransferase
VIT_14s0066g00850	-0.95545	NITRATE TRANSPORTER2.5
VIT_12s0028g02000	-0.955394	triacylglycerol lipase
VIT_04s0008g03240	-0.955382	BAM2 (big apical meristem 2)
VIT_01s0011g02740	-0.955175	Phosphoenolpyruvate carboxylase
VIT_04s0023g00880	-0.954979	unknown
VIT_14s0108g01510	-0.954864	Membrane-anchored ubiquitin-fold protein 2
VIT_05s0020g01840	-0.954859	3,8-divinyl protochlorophyllide a 8-vinyl reductase
VIT_14s0066g00270	-0.954733	dehydration-responsive protein
VIT_01s0010g02730	-0.954689	chaperone BCS1 mitochondrial
VIT_08s0056g00820	-0.95453	cysteine synthase, chloroplast precursor
VIT_05s0049g01550	-0.95452	PEPTIDE TRANSPORTER PROTEIN 3
VIT_15s0046g01780	-0.954305	ribosomal protein L5
VIT_06s0004g04430	-0.95424	ubiquitin-conjugating enzyme E2 G1
VIT_12s0028g03750	-0.95424	zinc finger (C3HC4-type RING finger)
VIT_01s0010g02820	-0.954123	OTU cysteine protease
VIT_07s0005g03960	-0.953625	PEPTIDE TRANSPORTER PROTEIN 3
VIT_14s0030g01540	-0.953615	cysteine synthase
VIT_19s0014g03370	-0.953606	Methyltransferase type 11
VIT_09s0002g04570	-0.95359	unknown
VIT_15s0021g02270	-0.95345	Unknown protein
VIT_05s0094g01570	-0.953397	MLO1
VIT_01s0026g02250	-0.953392	haloacid dehalogenase hydrolase
VIT_18s0001g04520	-0.953381	no hit
VIT_07s0104g01440	-0.953139	phototropic-responsive NPH3
VIT_11s0065g00150	-0.953066	glycogen synthase
VIT_01s0010g00590	-0.953018	short-chain dehydrogenase/reductase SDR
VIT_10s0003g00090	-0.952989	DRM1 dormancy/auxin associated
VIT_12s0028g01220	-0.952916	zinc finger (C3HC4-type RING finger)
VIT_06s0004g01530	-0.952771	DNA topoisomerase 6 subunit B (TOP6B)
VIT_08s0007g01570	-0.952655	fructose 1,6-bisphosphatase
VIT_04s0043g00340	-0.952514	myb KAN1 (KANADI 1)
VIT_06s0004g05170	-0.952452	lectin protein kinase
VIT_18s0001g08340	-0.952336	no hit
VIT_00s0207g00110	-0.952313	Antigen receptor
VIT_01s0011g04460	-0.952243	MATE efflux family protein
VIT_08s0007g01500	-0.952125	DNA binding / nuclease
VIT_19s0027g00500	-0.952105	GTP-binding protein YchF
VIT_03s0063g00610	-0.952083	ARP protein (REF)
VIT_00s0641g00010	-0.952077	protein serine/threonine kinase
VIT_14s0066g00870	-0.951824	ATPase-like domain-containing
VIT_01s0010g02100	-0.951714	INDETERMINATE(ID)-DOMAIN 5
VIT_11s0016g02170	-0.951673	FVE gene
VIT_08s0007g03820	-0.951612	PTL (PETAL LOSS)
VIT_17s0000g03690	-0.951481	ribulose-1,5-bisphophate carboxylase/oxygenase small subunit [Vitis pseudoreticulata]
VIT_15s0046g02130	-0.951476	EMB3001 (EMBRYO DEFECTIVE 3001)
VIT_19s0177g00210	-0.951438	protein disulfide isomerase (PDIL) protein
VIT_01s0011g01320	-0.951408	cholinephosphate cytidylyltransferase
VIT_14s0036g01110	-0.951327	disease resistance protein (NBS-LRR class)
VIT_08s0056g01290	-0.951251	Receptor-like kinase 17
VIT_16s0039g00280	-0.951074	Unknown protein
VIT_01s0011g06300	-0.950969	annexin 5 (ANN5)
VIT_05s0020g01200	-0.950904	kinesin family member 2/24
VIT_17s0000g08240	-0.95089	HT1 (HIGH LEAF TEMPERATURE 1)
VIT_05s0020g02610	-0.950724	hemolysin
VIT_14s0083g00850	-0.950674	lipase GDSL 7
VIT_08s0056g00580	-0.950594	NUCLEAR SHUTTLE INTERACTING (ATNSI1)
VIT_00s0445g00010	-0.950592	strubbelig receptor family 1
VIT_01s0026g00490	-0.950568	Nodulin
VIT_13s0019g03350	-0.950479	Sedoheptulose-1,7-bisphosphatase (SBPase), Chloroplast
VIT_05s0049g00270	-0.950304	E8 protein
VIT_14s0030g00460	-0.95028	stress regulated protein isoform 3
VIT_12s0035g00970	-0.950265	evolutionarily conserved C-terminal region 11 ECT11
VIT_04s0008g02950	-0.950228	DNA topoisomerase I
VIT_04s0023g01880	-0.950186	zinc finger homeobox 31
VIT_13s0067g00620	-0.950166	Cinnamyl alcohol dehydrogenase
VIT_15s0046g01940	-0.950091	mechanosensitive ion channel
VIT_19s0177g00270	-0.949965	molecular chaperone DnaJ
VIT_10s0092g00370	-0.949938	CYP71D7
VIT_01s0011g00460	-0.949906	Unknown protein
VIT_04s0008g01100	-0.949876	CYP706A12
VIT_17s0000g08750	-0.949859	ATPase-like domain-containing
VIT_07s0031g00450	-0.9498	Basic helix-loop-helix protein SPATULA
VIT_07s0005g00100	-0.94976	LPA1 (LOW PSII ACCUMULATION1)
VIT_08s0040g02350	-0.949725	xylan synthase
VIT_05s0020g03440	-0.9497	photosystem II 11 kDa protein PSB27
VIT_07s0104g00510	-0.949696	mRNA-binding protein precursor
VIT_18s0075g00130	-0.949674	DEAD/DEAH box helicase
VIT_08s0007g00020	-0.949473	Cation/hydrogen exchanger 20 (CHX20)
VIT_07s0197g00080	-0.949419	SNF1 PROTEIN KINASE 2-3 AKIP OST1
VIT_04s0023g00310	-0.949369	CBS domain-containing protein
VIT_05s0020g00200	-0.949261	no hit
VIT_18s0001g00610	-0.949256	Rho GTPase activator
VIT_07s0129g00250	-0.949214	phototropic-responsive NPH3
VIT_18s0001g01940	-0.949205	Ripening regulated protein DDTFR8
VIT_04s0008g02650	-0.949175	Unknown protein
VIT_07s0005g01750	-0.94887	no hit
VIT_06s0009g01460	-0.948857	Homoserine dehydrogenase
VIT_14s0068g01200	-0.948728	Inducer of CBF expression 1 ICE1
VIT_16s0013g00260	-0.948717	superoxide dismutase, chloroplast
VIT_08s0056g00070	-0.948693	methylenetetrahydrofolate dehydrogenase
VIT_01s0127g00230	-0.948639	NIK3 (NSP-INTERACTING KINASE 3)
VIT_06s0004g04320	-0.948601	alcohol dehydrogenase 3
VIT_14s0066g01750	-0.948586	EMB506 ankyrin repeat protein
VIT_14s0108g00850	-0.948504	Ribosomal protein L34 (RPL34A) 60S
VIT_00s0225g00170	-0.948477	peroxidase
VIT_03s0038g00320	-0.948473	Unknown protein
VIT_09s0002g00960	-0.948277	inter-alpha-trypsin inhibitor heavy chain
VIT_18s0075g00090	-0.948254	unknown
VIT_17s0000g01460	-0.948217	protein kinase AKIN gamma
VIT_11s0016g05510	-0.948202	Unknown protein
VIT_02s0025g03700	-0.948079	ATP binding protein
VIT_17s0000g06780	-0.948054	dimethylaniline monooxygenase
VIT_03s0038g00670	-0.948034	fructose-bisphosphate aldolase, chloroplast precursor
VIT_09s0002g03930	-0.948014	Ribulose BisCO large subunit-binding protein subunit beta, chloroplast precursor
VIT_07s0005g03520	-0.948001	armadillo/beta-catenin repeat family protein
VIT_13s0067g01310	-0.94797	disease resistance protein (NBS-LRR class) Hom-B
VIT_16s0050g01510	-0.947949	SGT1-2
VIT_09s0002g03840	-0.947922	disease resistance protein (NBS-LRR class)
VIT_17s0000g09670	-0.947904	stachyose synthase precursor
VIT_00s0207g00130	-0.947874	sts14 gene
VIT_04s0008g01670	-0.947868	PHD finger protein alfin
VIT_04s0069g00260	-0.947724	glutamate receptor 2.8
VIT_18s0072g00820	-0.947662	VFB3 (VIER F-BOX PROTEINE 3)
VIT_07s0005g02480	-0.947632	myb domain protein 61
VIT_11s0016g02530	-0.9475	protein arginine N-methyltransferase
VIT_04s0008g03120	-0.947455	protein arginine N-methyltransferase 5
VIT_03s0063g02010	-0.947172	protease
VIT_12s0028g02420	-0.947098	1-aminocyclopropane-1-carboxylate oxidase homolog 1
VIT_14s0083g01120	-0.946969	MAP3K-like protein kinase, putative, expressed
VIT_00s0199g00190	-0.946944	14-3-3 protein GF14 kappa (GRF8)
VIT_00s0211g00010	-0.946903	endoribonuclease E-like protein
VIT_01s0026g01120	-0.946887	ATP binding / protein binding / transmembrane receptor
VIT_10s0003g01980	-0.946719	RKF1 (RECEPTOR-LIKE KINASE IN FLOWERS 1)
VIT_12s0057g00670	-0.946644	heat shock protein 83
VIT_19s0093g00220	-0.946572	Glutathione S-transferase 8 GSTU19
VIT_00s0214g00020	-0.9465	WD40-repeat protein
VIT_18s0001g02570	-0.946347	IAA-amino acid hydrolase 6
VIT_19s0085g00870	-0.946217	succinic semialdehyde dehydrogenase
VIT_02s0025g00720	-0.946112	Transmembrane protein FT27/PFT27
VIT_00s0179g00100	-0.946027	ethylene overproducer 1 (ETO1)
VIT_07s0005g01350	-0.945992	universal stress protein (USP) family protein
VIT_07s0005g02470	-0.945812	cellulose synthase CESA3
VIT_07s0005g03930	-0.945753	developmental protein DAG, plastid
VIT_12s0059g01630	-0.945741	Zinc metalloproteinase
VIT_15s0048g00870	-0.945738	AT-hook protein 1 (AHP1)
VIT_18s0041g00350	-0.94571	Dienelactone hydrolase
VIT_13s0067g01950	-0.945626	chromatin remodeling 42
VIT_07s0151g00200	-0.945502	Quinone-oxidoreductase, Chloroplast
VIT_01s0010g02410	-0.945454	Unknown protein
VIT_05s0020g02760	-0.945438	signal peptidase complex subunit 3
VIT_12s0035g01030	-0.945303	Unknown protein
VIT_18s0001g06760	-0.945268	clathrin assembly protein 16
VIT_12s0035g00900	-0.945072	Jasmonate ZIM domain-containing protein 12
VIT_00s0229g00100	-0.944996	unknown
VIT_07s0104g01550	-0.944921	Transcription termination factor mitochondrial mTERF
VIT_05s0020g01640	-0.944911	Transcription termination factor mitochondrial mTERF
VIT_17s0000g05750	-0.944724	isochorismate synthase
VIT_11s0037g00410	-0.944647	zinc finger (C2H2 type) family
VIT_05s0062g00740	-0.944362	UDP-glucoronosyl/UDP-glucosyl transferase UGT75C1
VIT_18s0001g15700	-0.944316	GLTP3 (GLYCOLIPID TRANSFER PROTEIN 3)
VIT_12s0035g02120	-0.944303	unknown
VIT_19s0027g00080	-0.944276	kinesin motor protein
VIT_03s0088g00160	-0.944266	serine carboxypeptidase SCPL17
VIT_07s0031g03050	-0.944235	GTP-binding protein LepA
VIT_08s0040g00900	-0.944093	myb family
VIT_19s0014g01290	-0.943999	phosphoesterase
VIT_08s0058g00500	-0.943958	breast cancer susceptibility protein 2b
VIT_07s0031g02720	-0.943894	myosin heavy chain
VIT_05s0020g04630	-0.94386	DMI1 protein homologue
VIT_14s0060g00690	-0.943817	ADP-RIBOSYLATION FACTOR A1B
VIT_18s0001g14760	-0.943803	lipase 3 (EXL3) family II extracellular
VIT_18s0001g13120	-0.94368	GTP-binding protein hflX
VIT_15s0048g01010	-0.943645	2'-hydroxy isoflavone/dihydroflavonol reductase
VIT_05s0102g00600	-0.943573	no hit
VIT_01s0011g00480	-0.943553	aspartate/glutamate/uridylate kinase
VIT_09s0002g02060	-0.943457	Unknown protein
VIT_09s0002g00540	-0.943429	lipase GDSL 1
VIT_18s0072g00110	-0.943294	Light stress-responsive one-helix protein
VIT_09s0054g00820	-0.943042	Unknown protein
VIT_04s0008g05490	-0.942994	L-ascorbate peroxidase.
VIT_01s0026g02640	-0.942772	UbiE/COQ5 methyltransferase
VIT_10s0042g00170	-0.942707	TCP family transcription factor 7
VIT_19s0090g01210	-0.942596	trigger factor type chaperone
VIT_05s0049g01320	-0.942482	Unknown protein
VIT_14s0068g00330	-0.94244	PTF1 (PLASTID TRANSCRIPTION FACTOR 1) TCP13
VIT_06s0009g01660	-0.942397	disease resistance protein (NBS-LRR class)
VIT_09s0002g08470	-0.942328	NADP-dependent oxidoreductase
VIT_18s0089g01420	-0.94231	hydrolase, alpha/beta fold
VIT_07s0031g02910	-0.942201	receptor-like kinase
VIT_08s0040g02340	-0.942052	xylan synthase
VIT_12s0034g02180	-0.942012	Aminomethyltransferase
VIT_03s0038g02150	-0.941925	no hit
VIT_02s0087g00370	-0.941831	anthranilate N-hydroxycinnamoyl/benzoyltransferase
VIT_10s0003g02470	-0.941814	SRG1 (SENESCENCE-RELATED GENE 1) oxidoreductase
VIT_03s0038g04470	-0.941736	SEC14 cytosolic factor
VIT_19s0085g01180	-0.941686	HUA1 (ENHANCER OF AG-4 1)
VIT_11s0016g04350	-0.941676	Methyltransferase Met-10+ like family protein
VIT_11s0016g05230	-0.941634	allyl alcohol dehydrogenase
VIT_14s0108g00280	-0.941449	Leucine Rich Repeat receptor-like kinase
VIT_00s0361g00050	-0.941237	protein-serine/threonine kinase
VIT_11s0016g03370	-0.941222	Exostosin-like
VIT_07s0005g02060	-0.94116	Boron transporter-like protein 1
VIT_11s0016g02260	-0.9411	no hit
VIT_15s0048g00220	-0.941089	MEMBRANE-ASSOCIATED MANNITOL-INDUCED
VIT_00s0294g00100	-0.941065	BRASSINOSTEROID INSENSITIVE 1-associated receptor kinase 1
VIT_05s0029g01300	-0.940967	MAGE (melanoma antigen-encoding gene)
VIT_05s0049g00400	-0.940885	desacetoxyvindoline 4-hydroxylase
VIT_19s0015g00570	-0.940875	SRT1 (SIRTUIN 1)
VIT_17s0000g05250	-0.940855	Unknown protein
VIT_15s0048g00770	-0.940777	kinesin motor KHC
VIT_02s0033g01350	-0.94075	Unknown protein
VIT_17s0000g09910	-0.940749	haloacid dehalogenase hydrolase
VIT_01s0010g00600	-0.940744	Phosphatidylinositol 3- and 4-kinase, catalytic
VIT_19s0177g00280	-0.940742	DNAJ heat shock N-terminal domain-containing
VIT_18s0001g13010	-0.940675	MAPK (MPK2)
VIT_18s0001g04470	-0.940534	TGACG MOTIF-BINDING FACTOR 4
VIT_07s0005g06180	-0.94045	Disease resistance protein
VIT_13s0067g00110	-0.940443	CYP72A1
VIT_11s0016g05300	-0.940325	Heme oxygenase 1
VIT_08s0007g01040	-0.940246	aldo-keto reductase
VIT_19s0014g01160	-0.940188	RAB GTPase RAB11
VIT_13s0067g01450	-0.94005	lateral organ boundaries domain 21
VIT_13s0064g01030	-0.939986	zinc finger (C3HC4-type RING finger)BIG BROTHER
VIT_01s0026g00500	-0.939854	nodulin MtN21 family
VIT_17s0000g00520	-0.939847	Forever young oxidoreductase
VIT_15s0024g00690	-0.939741	unknown protein
VIT_11s0016g01890	-0.939674	TELOMERE REPEAT BINDING FACTOR 1
VIT_13s0019g05380	-0.939624	Unknown protein
VIT_19s0014g00810	-0.939471	RKF1 (RECEPTOR-LIKE KINASE IN FLOWERS 1)
VIT_13s0064g00290	-0.939364	Dihydroflavonol reductase (DFR)
VIT_05s0049g01520	-0.939288	cyanate hydratase
VIT_13s0019g03590	-0.939231	catalytic
VIT_16s0039g01820	-0.939215	Unknown protein
VIT_14s0030g00320	-0.939171	Sugar transporter ERD6-like 5
VIT_07s0005g01190	-0.939102	Unknown protein
VIT_16s0098g01650	-0.939036	protein phosphatase 2C PPH1
VIT_14s0006g01240	-0.938936	protein kinase beta-1 subunit 5'-AMP-activated
VIT_17s0000g02190	-0.938935	SURF1 (SURFEIT 1)
VIT_05s0049g00390	-0.938918	E8 protein
VIT_04s0044g00170	-0.938808	MUTL PROTEIN HOMOLOG 3 (ATMLH3/MLH3)
VIT_10s0003g04450	-0.938805	ABC transporter C member 11
VIT_10s0003g00960	-0.93862	carboxylic ester hydrolase
VIT_07s0031g01270	-0.938606	RING-H2 finger A2A
VIT_02s0025g04500	-0.938561	Ran-binding protein 1 RanBP1 domain containing
VIT_13s0074g00240	-0.938536	Uridylate kinase
VIT_12s0055g00590	-0.938528	SHR5-receptor-like kinase
VIT_19s0177g00340	-0.938528	Unknown protein
VIT_14s0006g01250	-0.938501	GTPase activating protein
VIT_18s0117g00390	-0.938363	far-red impaired responsive family protein
VIT_04s0023g00350	-0.937924	unknown
VIT_18s0001g14080	-0.937858	diphthine synthase (DPH5)
VIT_17s0053g00040	-0.937768	metal-nicotianamine transporter YSL5
VIT_17s0053g00090	-0.937765	ACCUMULATION AND REPLICATION OF CHLOROPLASTS 6H
VIT_11s0016g00130	-0.937686	omega-6 fatty acid desaturase, chloroplast (FAD6) (FADC)
VIT_05s0062g01160	-0.937587	pectinesterase family
VIT_14s0219g00290	-0.937528	Esterase/lipase/thioesterase
VIT_05s0062g01070	-0.937522	Receptor protein kinase
VIT_00s0250g00080	-0.937506	unknown
VIT_02s0012g01420	-0.937447	PIGMENT DEFECTIVE 322
VIT_05s0102g00620	-0.937444	no hit
VIT_19s0090g01770	-0.937325	Transcription termination factor mitochondrial mTERF
VIT_06s0080g00320	-0.937194	esterase/lipase/thioesterase
VIT_10s0003g01920	-0.937128	RKF1 (RECEPTOR-LIKE KINASE IN FLOWERS 1)
VIT_00s0179g00150	-0.937094	heat shock transcription factor A6B
VIT_16s0022g00670	-0.937064	Vacuolar invertase 1, GIN1
VIT_18s0001g08530	-0.937047	Unknown protein
VIT_08s0007g07000	-0.936927	disease resistance-responsive
VIT_15s0046g01190	-0.936754	hydroquinone glucosyltransferase
VIT_02s0087g00070	-0.936672	ATP-dependent DNA helicase recQ
VIT_17s0000g02210	-0.936465	Hsp70 interacting protein
VIT_13s0106g00230	-0.936361	Ankyrin
VIT_15s0021g01880	-0.936318	ARABIDOPSIS THALIANA HOMEOBOX PROTEIN 2
VIT_11s0078g00380	-0.936232	isoamylase isoform 1
VIT_19s0014g00710	-0.93612	RKF1 (RECEPTOR-LIKE KINASE IN FLOWERS 1)
VIT_08s0007g03050	-0.936101	E8 protein
VIT_15s0107g00550	-0.936035	Tetratricopeptide repeat domain male sterility MS5
VIT_07s0031g00280	-0.93598	anthranilate N-hydroxycinnamoyl/benzoyltransferase
VIT_17s0000g03130	-0.93589	Unknown protein
VIT_14s0006g02870	-0.935732	unknown
VIT_02s0109g00080	-0.935705	Phosphoribulokinase
VIT_18s0041g00330	-0.935656	ATP-dependent protease La (LON) domain-containing protein
VIT_12s0028g03440	-0.935645	chromatin remodeling 9
VIT_02s0025g03940	-0.935638	Unknown protein
VIT_19s0090g01170	-0.935636	UPF0041
VIT_13s0047g00510	-0.93559	DNA gyrase subunit A
VIT_15s0024g01540	-0.935125	Glutathione S-transferase 8 GSTU8
VIT_13s0067g02950	-0.93512	appr-1-p processing enzyme
VIT_10s0003g02070	-0.935114	AGAMOUS (AG) floral homeotic protein
VIT_04s0044g01320	-0.935041	ABCNAP13
VIT_00s0983g00010	-0.935003	Abhydrolase domain-containing protein
VIT_18s0001g05780	-0.93493	Leucine-rich repeat family protein
VIT_08s0056g00980	-0.934887	F-box domain containing protein
VIT_08s0007g07710	-0.934822	CYP93A1 2-hydroxyisoflavanone synthase
VIT_14s0066g00150	-0.934785	GATA transcription factor 6
VIT_11s0052g01570	-0.934747	MATE efflux family protein
VIT_09s0018g01240	-0.934729	balbiani ring 1
VIT_01s0146g00360	-0.934678	CONSTANS-LIKE 14
VIT_15s0046g00420	-0.934649	EMB1703
VIT_01s0011g04760	-0.934607	myb domain protein 4
VIT_11s0065g00310	-0.934364	Auxin response factor 2
VIT_16s0098g01320	-0.934266	armadillo repeat-containing protein
VIT_04s0008g00200	-0.934239	tryptophan-tRNA ligase
VIT_07s0005g05720	-0.934107	Tetratricopeptide repeat domain male sterility MS5
VIT_14s0066g01820	-0.934061	SAG101 (SENESCENCE-ASSOCIATED GENE 101)
VIT_02s0012g01120	-0.933948	glycine cleavage system H protein, mitochondrial
VIT_18s0001g12540	-0.933877	Maf, septum formation protein
VIT_12s0059g00290	-0.933633	calmodulin-binding region IQD33
VIT_09s0002g08090	-0.933528	oxidoreductase, 2OG-Fe(II) oxygenase
VIT_00s0780g00020	-0.933495	glucan endo-1,3-beta-glucosidase 5 precursor
VIT_14s0066g00550	-0.933437	ABC transporter B member 5
VIT_02s0154g00220	-0.933419	zinc finger (C2H2 type) family
VIT_02s0033g00230	-0.933384	Unknown protein
VIT_01s0150g00330	-0.933373	U-box domain-containing protein
VIT_02s0154g00500	-0.933358	VAP27-1 (VAMP/SYNAPTOBREVIN-ASSOCIATED PROTEIN 27-1)
VIT_08s0058g00900	-0.933324	RAPTOR1B (RAPTOR1)
VIT_07s0005g00450	-0.933304	Unknown protein
VIT_16s0098g01180	-0.933299	aldo/keto reductase
VIT_01s0011g05450	-0.933093	Unknown protein
VIT_06s0004g06990	-0.933052	phytol kinase 2, chloroplast precursor
VIT_07s0104g01560	-0.933006	Transcription termination factor mitochondrial mTERF
VIT_05s0049g00350	-0.932909	desacetoxyvindoline 4-hydroxylase
VIT_08s0007g00150	-0.932661	zinc finger (C3HC4-type RING finger)
VIT_18s0001g11350	-0.93246	Unknown protein
VIT_02s0488g00020	-0.93233	palmitoyl-protein thioesterase 1 precursor
VIT_08s0007g06960	-0.932248	disease resistance-responsive
VIT_03s0038g03810	-0.932215	serine/threonine Protein kinase BNK1
VIT_02s0012g00310	-0.932151	Lon protease
VIT_05s0020g00480	-0.93215	mitochondrial substrate carrier family protein
VIT_08s0058g00910	-0.931941	RAPTOR1B (RAPTOR1)
VIT_10s0003g01240	-0.931916	14-3-3 protein GF14 iota (GRF12)
VIT_12s0035g02030	-0.931875	Unknown protein
VIT_00s0286g00110	-0.931861	S-locus protein kinase
VIT_02s0025g01740	-0.931805	auxin response factor 9
VIT_02s0109g00260	-0.931765	Retrotransposon gag protein
VIT_14s0030g01850	-0.931699	pseudouridylate synthase
VIT_13s0106g00060	-0.931511	ankyrin repeat
VIT_02s0012g00990	-0.931474	LOL1 (LSD ONE LIKE 1)
VIT_09s0054g01830	-0.931373	FAR1-RELATED SEQUENCE 4
VIT_04s0008g04060	-0.931353	RD22
VIT_03s0038g00450	-0.931276	Squalene synthase
VIT_16s0013g00240	-0.931253	Unknown protein
VIT_05s0094g00410	-0.931204	Unknown protein
VIT_10s0003g03830	-0.931068	S-2-hydroxy-acid oxidase, peroxisomal
VIT_08s0056g00780	-0.930963	MATE efflux family protein
VIT_11s0016g00650	-0.930953	Chaperonin 21, Chloroplast
VIT_01s0011g01790	-0.93064	Galactose-binding like
VIT_17s0000g07740	-0.930615	HhH-GPD base excision DNA repair protein
VIT_06s0004g03210	-0.93042	no hit
VIT_12s0059g00540	-0.930274	EDM2
VIT_16s0050g01710	-0.930255	receptor serine/threonine kinase PR5K
VIT_01s0010g03570	-0.930212	NLI interacting factor (NIF)
VIT_06s0009g01380	-0.93013	ethylene-insensitive 3 (EIN3)
VIT_07s0031g01770	-0.930118	violaxanthin de-epoxidase
VIT_06s0004g05340	-0.93006	tropinone reductase
VIT_16s0039g02570	-0.930022	EMB1270
VIT_00s1328g00020	-0.929752	Phytosulfokines PSK4
VIT_18s0122g00860	-0.92975	Unknown protein
VIT_07s0129g00940	-0.929715	protein kinase
VIT_09s0018g01140	-0.929637	protein phosphatase 2C
VIT_09s0002g00690	-0.92959	DnaJ homolog, subfamily B, member 6
VIT_16s0050g01070	-0.929585	MIND (ACCUMULATION AND REPLICATION OF CHLOROPLAST 11)
VIT_19s0014g05050	-0.929558	heat shock protein
VIT_13s0067g00560	-0.929506	Cinnamyl alcohol dehydrogenase
VIT_13s0019g00240	-0.929501	glycosyltransferase family 14 Beta-1-3-galactosyl-O-glycosyl-glycoprotein
VIT_14s0171g00040	-0.929445	Cf-2 gene
VIT_05s0020g02710	-0.929419	slingshot
VIT_15s0048g00940	-0.929359	ATP-dependent DNA helicase 2 subunit 2
VIT_18s0001g00600	-0.929325	F-box family protein
VIT_01s0010g02140	-0.929244	Z-ring ARC3
VIT_04s0008g03500	-0.929237	Ankyrin
VIT_16s0050g00800	-0.928988	sec-independent protein translocase protein TatA
VIT_04s0069g00930	-0.928917	pentatricopeptide (PPR) repeat-containing
VIT_01s0011g05660	-0.928724	zinc finger (Ran-binding) family
VIT_04s0023g00030	-0.928424	CHR4/MI-2-LIKE (chromatin remodeling 4)
VIT_09s0002g04670	-0.92842	helicase-related
VIT_12s0142g00450	-0.928405	unknown protein
VIT_04s0023g02120	-0.928373	GTP-binding protein era
VIT_08s0032g00560	-0.928356	no hit
VIT_19s0027g00440	-0.928319	DnaJ homolog, subfamily C, member 14
VIT_18s0001g08100	-0.928304	retroelement pol polyprotein
VIT_06s0004g07880	-0.928216	allergen
VIT_06s0004g07310	-0.928185	indole-3-acetate beta-glucosyltransferase
VIT_16s0050g01170	-0.928171	no hit
VIT_09s0002g06360	-0.92816	Unknown protein
VIT_10s0003g01640	-0.928142	transcription repressor
VIT_12s0059g01740	-0.928128	phagocytosis and cell motility protein ELMO1
VIT_12s0035g02020	-0.927993	NAC domain-containing protein 34/35
VIT_08s0032g01180	-0.927928	CP33 (PIGMENT DEFECTIVE 322)
VIT_18s0072g00860	-0.927892	photosystem I assembly protein Ycf37
VIT_08s0058g01430	-0.927877	PRC-barrel
VIT_08s0040g03230	-0.927794	Unknown protein
VIT_04s0023g02010	-0.927676	hydrolase, alpha/beta fold
VIT_18s0001g12980	-0.92765	cyclin-dependent protein kinase CYCT1;4
VIT_18s0001g08610	-0.927643	AP2-like AINTEGUMENTA-like
VIT_12s0028g03210	-0.927618	tyrosine aminotransferase
VIT_17s0000g01790	-0.927532	4-coumarate-CoA ligase 2
VIT_00s0252g00020	-0.927465	no hit
VIT_14s0068g01620	-0.927272	pollen proteins Ole e I
VIT_14s0083g00550	-0.927135	pentatricopeptide (PPR) repeat-containing
VIT_09s0002g01380	-0.927114	ATMYB66/WER/WER1 (WEREWOLF 1)
VIT_04s0023g03510	-0.927097	Ferredoxin:nadp+ Oxidoreductase PETH
VIT_14s0068g01380	-0.927091	CONSTANS-LIKE 14
VIT_16s0039g02800	-0.927053	pentatricopeptide (PPR) repeat-containing protein
VIT_06s0004g07860	-0.927036	GTP binding protein YihA_EngB
VIT_15s0046g03430	-0.926948	metal ion binding
VIT_07s0129g00060	-0.926889	Adenylylsulfate kinase
VIT_14s0108g01300	-0.926767	division regulator MinE, Plastid
VIT_12s0028g00200	-0.926708	Unknown protein
VIT_02s0025g01470	-0.926586	Unknown protein
VIT_07s0185g00080	-0.926515	Unknown protein
VIT_07s0129g00380	-0.926471	phototropic-responsive NPH3
VIT_19s0014g04670	-0.926467	basic helix-loop-helix (bHLH) family
VIT_18s0001g15360	-0.926281	thylakoid lumenal 29.8 kDa protein
VIT_11s0016g02420	-0.926192	UDP-N-acetylglucosamine O-acyltransferase protein
VIT_11s0037g00650	-0.92614	Replication factor A 1, rfa1
VIT_18s0041g01440	-0.925942	TIR-NBS-LRR-TIR disease resistance protein
VIT_03s0097g00670	-0.92592	SEC6
VIT_01s0150g00130	-0.925898	Unknown protein
VIT_08s0056g00140	-0.925845	Unknown protein
VIT_13s0073g00690	-0.925826	Unknown protein
VIT_00s0214g00130	-0.925797	F-box family protein
VIT_09s0002g02340	-0.925683	6-phosphogluconate dehydrogenase
VIT_13s0064g01330	-0.925405	Unknown protein
VIT_08s0007g06360	-0.925307	Unknown protein
VIT_07s0191g00030	-0.925212	RAB GTPase RABA4A
VIT_08s0007g07480	-0.924998	Aldose 1-epimerase
VIT_08s0058g00260	-0.924817	ethylene overproducer 1 (ETO1)
VIT_17s0000g01720	-0.924794	NOP56 (ARABIDOPSIS HOMOLOG OF NUCLEOLAR PROTEIN NOP56)
VIT_07s0141g00210	-0.924705	tryptophan synthase, alpha subunit
VIT_05s0020g02880	-0.924622	ADP-glucose pyrophosphorylase
VIT_18s0001g01350	-0.924604	toprim domain-containing protein
VIT_15s0048g01670	-0.924414	CYP704G7
VIT_18s0001g08090	-0.924322	IAA9
VIT_14s0030g01370	-0.924275	Methyltransferase type 12
VIT_01s0011g03890	-0.924173	Receptor serine/threonine kinase PR5K
VIT_08s0040g03140	-0.924083	leucine-rich repeat
VIT_07s0205g00090	-0.924052	glycogen synthase 2
VIT_19s0014g05090	-0.923989	thioredoxin h
VIT_12s0028g00510	-0.923975	lipase class 3
VIT_19s0015g00650	-0.923953	sun protein fmu
VIT_08s0040g01470	-0.923743	cytokinin-O-glucosyltransferase 2
VIT_09s0002g03860	-0.923739	disease resistance protein (NBS-LRR class)
VIT_02s0154g00590	-0.923604	unknown
VIT_13s0019g05090	-0.923598	stage III sporulation protein AA
VIT_03s0017g01810	-0.923593	FAR-RED IMPAIRED RESPONSE 1
VIT_12s0134g00550	-0.923581	equilibrative nucleoside transporter (ENT3)
VIT_18s0001g01860	-0.923407	preprotein translocase secA
VIT_00s0616g00020	-0.923262	ribosomal protein L19
VIT_19s0014g05080	-0.923253	oxygen evolving enhancer 3 (PsbQ)
VIT_08s0056g01480	-0.923157	cation exchanger, CAX7
VIT_17s0000g09390	-0.923139	Ribosomal protein L19
VIT_18s0001g05930	-0.922932	pentatricopeptide (PPR) repeat-containing protein
VIT_03s0063g02040	-0.922913	caffeine synthase
VIT_14s0068g01020	-0.922912	Unknown protein
VIT_14s0068g01950	-0.922575	Ribosomal protein L27, chloroplast (RPL27) 50S
VIT_13s0064g00740	-0.922542	lysine decarboxylase - like protein
VIT_02s0025g04760	-0.922241	Splicing factor YT521-B
VIT_08s0007g01740	-0.922185	Cysteine peptidase
VIT_09s0002g07500	-0.922034	hydrolase, alpha/beta fold
VIT_12s0057g01250	-0.921866	ribulose-1,5-bisphosphate carboxylase/oxygenase small subunit N-methyltransferase I
VIT_08s0058g00170	-0.921802	Nudix hydrolase 15, mitochondrial precursor (AtNUDT15)
VIT_16s0050g01720	-0.921723	receptor serine/threonine kinase PR5K
VIT_01s0011g04170	-0.921695	Phosphatidic acid phosphatase alpha
VIT_00s0253g00140	-0.921649	polyneuridine-aldehyde esterase precursor
VIT_18s0001g00090	-0.921617	seed maturation protein PM23
VIT_13s0156g00060	-0.921598	Serine/threonine-protein phosphatase PP2A catalytic subunit
VIT_17s0000g07360	-0.921514	transposon protein, Mutator sub-class
VIT_18s0122g00750	-0.921496	HSP20-like chaperone
VIT_06s0004g05390	-0.921475	tropinone reductase
VIT_14s0060g00210	-0.921302	flap endonuclease 1a
VIT_07s0104g01470	-0.921271	Peptide chain release factor 1
VIT_14s0006g00920	-0.921225	Unknown protein
VIT_16s0098g01670	-0.921174	ribosomal protein L9
VIT_12s0035g02090	-0.921077	leucine-rich repeat family protein
VIT_14s0068g00280	-0.921016	Unknown protein
VIT_18s0001g09140	-0.920906	Esterase
VIT_10s0003g05040	-0.920903	3-hydroxyisobutyrate dehydrogenase
VIT_05s0102g01210	-0.920822	TGD2 (TRIGALACTOSYLDIACYLGLYCEROL2)
VIT_12s0142g00310	-0.92082	oxygen evolving enhancer 3 (PsbQ)
VIT_05s0029g00080	-0.92063	SERK family receptor-like protein kinase
VIT_16s0039g01330	-0.92058	receptor kinase homolog LRK10
VIT_12s0057g01390	-0.920518	Unknown protein
VIT_15s0048g01880	-0.920406	armadillo/beta-catenin repeat
VIT_15s0048g02500	-0.920393	thylakoid membrane phosphoprotein 14 kda, chloroplast precursor
VIT_03s0088g00320	-0.920388	Peptidase M50
VIT_18s0001g01310	-0.920378	Wall-associated receptor kinase 5
VIT_13s0067g03330	-0.920235	SNF2 domain-containing protein / helicase domain-containing protein/ F-box family protein
VIT_01s0011g04730	-0.920137	Unknown protein
VIT_00s0194g00080	-0.920105	phototropic-responsive NPH3
VIT_01s0011g03110	-0.920044	myb family
VIT_08s0007g07920	-0.920041	Unknown protein
VIT_04s0023g02630	-0.919932	FAD linked oxidase family protein
VIT_11s0016g04500	-0.919609	protein phosphatase 2A B'kappa subunit
VIT_08s0007g04390	-0.919282	aspartyl protease
VIT_13s0019g01640	-0.919264	Unknown protein
VIT_07s0141g00260	-0.919216	Unknown protein
VIT_07s0104g00130	-0.919171	F-box domain containing protein
VIT_07s0129g00870	-0.919159	protein kinase family
VIT_00s0324g00020	-0.919122	hydrolase, alpha/beta fold
VIT_06s0009g02020	-0.919027	Tubulin beta-4 chain
VIT_14s0083g00400	-0.91892	Leaf senescence protein
VIT_03s0063g00100	-0.918833	Unknown protein
VIT_01s0010g00920	-0.918827	Chaperonin
VIT_03s0063g00800	-0.918804	CARBOXYESTERASE 12; CXE12
VIT_09s0018g01960	-0.918763	Unknown protein
VIT_14s0066g01290	-0.918698	exonuclease family protein
VIT_13s0067g00990	-0.918647	heat shock protein
VIT_00s0299g00100	-0.918625	ARABIDOPSIS THALIANA HOMEOBOX PROTEIN 2
VIT_03s0038g03920	-0.918558	Glutamate receptor 2 GLUR2
VIT_01s0244g00170	-0.918513	cytokinin-repressed protein CR9
VIT_06s0004g06910	-0.918508	Unknown protein
VIT_04s0079g00680	-0.918489	phytoene synthase, chloroplast precursor
VIT_14s0171g00250	-0.918396	ribosomal protein L13
VIT_01s0026g00860	-0.91825	sterile alpha motif (SAM) domain-containing
VIT_01s0011g05390	-0.918187	invertase/pectin methylesterase inhibitor
VIT_13s0047g00910	-0.918127	molybdopterin biosynthesis MoaE
VIT_02s0012g02180	-0.91806	Abhydrolase domain-containing protein
VIT_13s0158g00120	-0.918034	Protein kinase
VIT_07s0005g02120	-0.918023	cyclase/dehydrase
VIT_11s0016g03520	-0.918001	early nodule-specific-like protein ENOD8
VIT_10s0003g03270	-0.917983	Inward rectifying potassium channel
VIT_13s0019g01610	-0.917699	XH/XS domain-containing protein
VIT_02s0025g03540	-0.917625	Tubulin beta-6 chain
VIT_17s0000g05350	-0.917398	5-formyltetrahydrofolate cycloligase
VIT_06s0080g00350	-0.917342	myo-inositol-1-phosphate synthase
VIT_00s0323g00040	-0.917239	Unknown protein
VIT_00s0388g00040	-0.917055	transducin family protein / WD-40 repeat
VIT_06s0061g01540	-0.916856	KCBP-INTERACTING PROTEIN KINASE
VIT_19s0090g01040	-0.916793	no hit
VIT_12s0057g01080	-0.91673	Kelch repeat-containing protein
VIT_07s0031g01410	-0.916528	somatic embryogenesis receptor kinase 1 SERK1
VIT_18s0001g06900	-0.916509	Unknown protein
VIT_04s0008g05720	-0.916391	exostosin family protein
VIT_13s0073g00650	-0.916391	Pyrimidine 5'-nucleotidase
VIT_15s0021g01300	-0.916333	pentatricopeptide (PPR) repeat-containing protein
VIT_03s0038g00400	-0.916252	CRS1
VIT_12s0057g00960	-0.916145	FAR1-RELATED SEQUENCE 10
VIT_11s0016g01770	-0.916058	MKK2
VIT_08s0040g00070	-0.916039	argonaute
VIT_07s0031g02200	-0.915945	auxin efflux carrier
VIT_02s0012g01920	-0.91592	RCD1 (RADICAL-INDUCED CELL DEATH1)
VIT_04s0023g00740	-0.915837	Thioredoxin F-type 2 (Trx-F2)
VIT_01s0011g01610	-0.915747	protein kinase C inhibitor
VIT_19s0014g01430	-0.915655	3-phosphoshikimate 1-carboxyvinyltransferase, chloroplast precursor
VIT_14s0030g00210	-0.915583	Sugar transporter ERD6-like 5
VIT_18s0001g09090	-0.915462	NPGR1 (NO POLLEN GERMINATION RELATED 1)
VIT_03s0091g00080	-0.915345	methylthioribose kinase
VIT_00s2249g00010	-0.915084	GLABRA2 expression modulator
VIT_00s0389g00030	-0.915036	CYP72A54
VIT_18s0001g14690	-0.914993	protein kinase
VIT_17s0000g02440	-0.914979	no hit
VIT_19s0014g01560	-0.914934	endonuclease
VIT_08s0007g06640	-0.914853	GROWTH-REGULATING FACTOR RELATED
VIT_08s0040g01610	-0.914767	2-phosphoglycerate kinase
VIT_05s0062g01430	-0.914722	glycosyl hydrolase family 17 protein
VIT_06s0009g02660	-0.914693	Unknown protein
VIT_07s0031g01850	-0.914692	BRI1 protein
VIT_18s0001g03850	-0.914689	Ribosomal protein S10 30S
VIT_17s0000g10080	-0.914628	Transcriptional factor B3
VIT_16s0098g01050	-0.914566	no hit
VIT_18s0001g08650	-0.914466	growth-regulating factor 1
VIT_06s0004g00800	-0.914424	Amino acid permease
VIT_01s0010g03530	-0.914371	phagocytosis and cell motility protein ELMO1
VIT_12s0134g00390	-0.914349	S-locus lectin protein kinase family
VIT_04s0044g01310	-0.914343	NADH-plastoquinone oxidoreductase subunit o
VIT_13s0019g02640	-0.914301	Subtilisin protease C1
VIT_13s0073g00550	-0.914285	beta-D-glucosidase
VIT_00s0261g00020	-0.914094	Unknown protein
VIT_00s0265g00010	-0.913936	phosphoglycerate mutase
VIT_04s0043g00860	-0.913926	Unknown protein
VIT_09s0002g05280	-0.913859	2-oxoglutarate-dependent dioxygenase
VIT_03s0038g00370	-0.913808	fructose-1,6-bisphosphatase, chloroplast precursor
VIT_18s0001g06460	-0.913662	queuine tRNA-ribosyltransferase
VIT_16s0050g00990	-0.913623	FERRIC REDUCTION OXIDASE 4
VIT_06s0004g08380	-0.913602	Unknown protein
VIT_11s0016g05320	-0.91357	peroxidase
VIT_19s0014g02970	-0.913522	choline transporter
VIT_14s0068g01140	-0.913496	DnaJ homolog, subfamily B, member 12
VIT_11s0016g02630	-0.913495	Unknown protein
VIT_14s0108g01440	-0.91347	Unknown protein
VIT_16s0022g00680	-0.913403	multi-copper oxidase (SKU5)
VIT_07s0129g00140	-0.913321	Adenylylsulfate kinase
VIT_01s0011g02860	-0.91329	CHUP1 (CHLOROPLAST UNUSUAL POSITIONING 1)
VIT_13s0067g00580	-0.913213	Cinnamyl alcohol dehydrogenase
VIT_05s0077g00560	-0.913198	serine carboxypeptidase S10
VIT_18s0122g01140	-0.913069	WUSCHEL-RELATED HOMEOBOX 13
VIT_04s0008g01290	-0.912948	CGA1 (CYTOKININ-RESPONSIVE GATA FACTOR 1)
VIT_16s0022g00870	-0.912767	invertase/pectin methylesterase inhibitor
VIT_07s0141g00360	-0.912755	lipase class 3
VIT_18s0117g00190	-0.912747	auxin-independent growth promoter
VIT_02s0025g02020	-0.912633	Abl interactor 3 (ABIL3)
VIT_19s0177g00320	-0.912606	apolipoprotein D
VIT_07s0031g00610	-0.912566	remorin
VIT_09s0002g04360	-0.912472	thylakoid membrane phosphoprotein 14 kda, chloroplast precursor
VIT_18s0001g01360	-0.912395	toprim domain-containing protein
VIT_15s0021g01640	-0.91231	Unknown protein
VIT_01s0011g04340	-0.91224	2OG-Fe(II) oxygenase
VIT_03s0063g00890	-0.912164	formin-binding protein
VIT_08s0040g00460	-0.912145	ubiquitin-conjugating enzyme E2 S
VIT_07s0129g00950	-0.912038	protein kinase
VIT_06s0004g02230	-0.911995	Unknown protein
VIT_16s0098g01750	-0.911936	Unknown protein
VIT_17s0000g08510	-0.911723	PWWP domain-containing protein
VIT_09s0002g01450	-0.911704	Unknown protein
VIT_09s0002g01760	-0.911702	eukaryotic translation initiation factor 4A-1
VIT_00s0229g00180	-0.911698	phosphatidylserine decarboxylase
VIT_13s0147g00210	-0.911678	Unknown protein
VIT_13s0067g00600	-0.911674	arginine-tRNA-protein transferase 1
VIT_17s0000g07840	-0.911667	Unknown protein
VIT_19s0093g00310	-0.911638	Glutathione S-transferase 8 GSTU19
VIT_11s0052g01390	-0.911541	adenosylmethionine-8-amino-7- oxononanoate aminotransferase
VIT_12s0057g00600	-0.911529	Unknown protein
VIT_12s0057g00400	-0.911503	threonyl-tRNA synthetase / threonine--tRNA ligase
VIT_14s0068g01970	-0.911181	Unknown protein
VIT_04s0008g00450	-0.911086	haloacid dehalogenase hydrolase
VIT_01s0011g03710	-0.91105	thioesterase family
VIT_10s0116g01630	-0.911006	endonuclease/exonuclease/phosphatase family
VIT_06s0009g00210	-0.910999	calmodulin-binding region IQ5
VIT_05s0020g04860	-0.910953	Zinc knuckle
VIT_13s0019g04140	-0.910915	LHCA1
VIT_15s0021g01060	-0.910902	CYP72A1
VIT_06s0061g01060	-0.91082	magnesium transporter CorA 10
VIT_19s0015g00230	-0.91055	zinc transporter ZIP11
VIT_03s0063g02360	-0.910375	Epicotyl-specific tissue protein
VIT_03s0180g00130	-0.910351	D-3-phosphoglycerate dehydrogenase, chloroplast precursor
VIT_18s0001g13520	-0.910346	zinc finger (B-box type)
VIT_13s0064g01430	-0.91029	PIGMENT DEFECTIVE 322
VIT_03s0063g01100	-0.91024	Unknown protein
VIT_09s0002g01460	-0.910216	Ribosomal protein S3 (RPS3A) 40S
VIT_16s0050g00760	-0.910115	short-chain dehydrogenase/reductase (SDR)
VIT_13s0067g00220	-0.910086	Aquaporin TMP-C
VIT_04s0008g05860	-0.910084	no hit
VIT_13s0019g05160	-0.910023	pullulanase
VIT_12s0028g01640	-0.909964	S-receptor kinase
VIT_19s0015g01670	-0.909937	phenylalanine-tRNA ligase
VIT_05s0020g00750	-0.909899	NOVEL PLANT SNARE 13
VIT_16s0050g02420	-0.909869	myosin heavy chain
VIT_11s0016g05170	-0.909749	nitrate transporter
VIT_11s0016g01850	-0.909719	Anthocyanidin-3-glucoside rhamnosyltransferase
VIT_11s0016g04830	-0.909668	protein arginine N-methyltransferase
VIT_00s0800g00010	-0.909548	Alpha-1,4-glycosyltransferase
VIT_16s0098g01280	-0.909545	rhodanese domain-containing protein
VIT_06s0004g05230	-0.909532	PLASTID TRANSCRIPTIONALLY ACTIVE18
VIT_00s0802g00020	-0.909527	Unknown protein
VIT_13s0158g00290	-0.909349	disease resistance protein
VIT_00s0269g00140	-0.909134	Ankyrin
VIT_03s0063g01970	-0.909105	non-symbiotic hemoglobin 2
VIT_08s0007g06200	-0.909014	rhodanese domain-containing protein
VIT_05s0049g01500	-0.909005	DAG protein, chloroplast precursor
VIT_16s0050g00080	-0.908991	remorin
VIT_12s0134g00260	-0.90884	receptor-like protein kinase ARK1
VIT_14s0128g00050	-0.908824	thylakoid lumenal 18.3 kDa protein
VIT_05s0020g03180	-0.908742	Photosystem I reaction center subunit II, chloroplast precursor
VIT_15s0048g02090	-0.908729	thioesterase family
VIT_01s0010g02870	-0.908722	AAA-type ATPase
VIT_04s0023g03010	-0.908699	fructose-bisphosphate aldolase, chloroplast precursor
VIT_16s0022g01710	-0.908677	Ser/Thr receptor-like kinase1
VIT_00s0525g00040	-0.908649	pentatricopeptide (PPR) repeat-containing protein
VIT_17s0000g02950	-0.908583	Glutathione S-transferase 25 GSTU7
VIT_04s0044g00120	-0.908511	kinase
VIT_11s0052g00330	-0.908476	choline monooxygenase (CMO)
VIT_02s0033g01000	-0.908276	Anthraniloyal-CoA: methanol anthraniloyal transferase
VIT_07s0031g02990	-0.908264	AMMONIUM TRANSPORTER 2
VIT_09s0018g00250	-0.908246	DNA-3-methyladenine glycosylase I
VIT_08s0007g08540	-0.908212	Mg-chelatase subunit XANTHA-F
VIT_09s0018g00400	-0.908163	Unknown protein
VIT_03s0038g03970	-0.908065	Unknown protein
VIT_06s0004g05540	-0.908059	Metal tolerance protein B MTPB1
VIT_01s0011g04020	-0.907936	Unknown protein
VIT_00s0207g00120	-0.907813	ternary complex factor MIP1
VIT_06s0004g02050	-0.907783	Origin recognition complex subunit 1 protein
VIT_17s0000g00530	-0.90768	armadillo/beta-catenin repeat
VIT_19s0015g01920	-0.907595	protein phosphatase 2C
VIT_08s0058g00930	-0.90748	Alanine--glyoxylate aminotransferase 2 3, mitochondrial
VIT_02s0012g00980	-0.907453	ferredoxin-6, chloroplast precursor
VIT_11s0016g02960	-0.907438	glucan endo-1,3-beta-glucosidase 4 precursor
VIT_14s0030g00430	-0.907436	Unknown protein
VIT_18s0001g03630	-0.907381	pentatricopeptide (PPR) repeat-containing protein
VIT_13s0106g00550	-0.907375	flavonol 3-sulfotransferase
VIT_15s0046g03350	-0.907285	cleavage and polyadenylation specificity factor 5
VIT_13s0067g01590	-0.907272	lectin protein kinase
VIT_14s0068g01120	-0.907269	alpha-mannosidase precursor lysosomal
VIT_13s0019g01030	-0.907249	binding
VIT_12s0035g02060	-0.907241	Methionine S-methyltransferase
VIT_19s0015g01210	-0.907222	KH domain-containing protein
VIT_01s0010g02360	-0.907213	thimet oligopeptidase
VIT_10s0003g05370	-0.907141	cytochrome b5-like Fatty acid hydroxylase
VIT_03s0063g02020	-0.90713	Tic Complex Tic62 Subunit
VIT_13s0019g00740	-0.907126	amino acid binding protein
VIT_18s0001g14230	-0.90691	hexokinase
VIT_07s0005g03580	-0.906792	transcription factor jumonji (jmj) / zinc finger (C5HC2 type)
VIT_01s0011g00590	-0.906786	ACCLIMATION OF PHOTOSYNTHESIS TO ENVIRONMENT
VIT_07s0104g00480	-0.906775	dynamin
VIT_06s0004g01870	-0.906769	NO TRANSMITTING TRACT
VIT_14s0036g01060	-0.906681	Unknown protein
VIT_02s0154g00200	-0.906643	Unknown protein
VIT_11s0016g00190	-0.90656	transcription factor
VIT_08s0007g05020	-0.906515	dentin sialophosphoprotein
VIT_14s0068g00680	-0.906483	glyceraldehyde-3-phosphate dehydrogenase A, chloroplast precursor
VIT_12s0057g00200	-0.906426	vesicle-associated membrane protein
VIT_00s0187g00080	-0.906264	no hit
VIT_06s0080g00980	-0.906193	secoisolariciresinol dehydrogenase
VIT_18s0001g06370	-0.906075	L-ascorbate peroxidase, chloroplast
VIT_00s0174g00170	-0.905968	myb family
VIT_12s0035g00910	-0.905953	bile acid sodium symporter
VIT_07s0104g01530	-0.905746	Transcription termination factor mitochondrial mTERF
VIT_19s0014g04720	-0.905663	Unknown protein
VIT_12s0057g00390	-0.905281	exopolygalacturonase
VIT_14s0066g00200	-0.905241	pentatricopeptide (PPR) repeat-containing protein
VIT_14s0068g02040	-0.905227	gda-1
VIT_01s0011g05290	-0.905113	inorganic carbon transport protein
VIT_10s0116g00070	-0.905068	no hit
VIT_14s0060g00710	-0.904948	Synbindin TRAPPC4
VIT_19s0014g01930	-0.904871	Unknown protein
VIT_04s0023g01060	-0.904785	PROTON GRADIENT REGULATION 3
VIT_05s0094g01010	-0.904773	indole-3-acetate beta-glucosyltransferase
VIT_06s0004g00410	-0.90472	carboxyl-terminal peptidase
VIT_14s0083g01030	-0.904678	MADS-box APETALA 1
VIT_01s0010g01170	-0.904615	YGGT
VIT_13s0084g00110	-0.904551	ABC transporter I member 8
VIT_10s0003g01110	-0.904345	Unknown protein
VIT_16s0022g02110	-0.904261	DEAD box RNA helicase (PRH75)
VIT_00s0199g00110	-0.904064	threonine endopeptidase
VIT_18s0001g05270	-0.904019	ERGIC and golgi 3
VIT_11s0103g00400	-0.903943	XH/XS domain-containing protein
VIT_00s0193g00110	-0.903893	Ankyrin repeat protein
VIT_10s0042g00100	-0.90383	superoxide dismutase, chloroplast
VIT_04s0008g02840	-0.903829	Avirulence induced gene (AIG)
VIT_04s0008g02480	-0.903809	Unknown protein
VIT_14s0083g00240	-0.903797	stress protein
VIT_00s0274g00050	-0.903792	Unknown protein
VIT_08s0007g00610	-0.903759	no hit
VIT_07s0129g00810	-0.903738	CYP81E8
VIT_11s0052g00300	-0.903718	BRI1-KD interacting protein 132
VIT_17s0000g05010	-0.903612	no hit
VIT_00s2705g00010	-0.903599	unknown
VIT_07s0104g01460	-0.903483	zinc finger (CCCH-type) family protein
VIT_18s0001g11230	-0.903412	OSB1 (ORGANELLAR SINGLE-STRANDED)
VIT_18s0089g00970	-0.903319	no hit
VIT_03s0038g02440	-0.903255	heavy-metal-associated domain-containing protein / copper chaperone (CCH)
VIT_16s0022g01390	-0.903041	flavonoid 3-monooxygenase
VIT_00s0753g00020	-0.903035	histone H2A.4 HTA12
VIT_05s0020g04430	-0.903008	MPBQ/MSBQ methyltransferase 1
VIT_12s0059g01670	-0.902881	nuclear ribonuclease Z
VIT_07s0005g06300	-0.90252	phototropic-responsive NPH3
VIT_09s0002g03410	-0.902487	phytochrome-associated protein 1 (PAP1)
VIT_08s0058g00490	-0.902456	Unknown protein
VIT_18s0001g11100	-0.902456	serine carboxypeptidase
VIT_19s0090g01820	-0.902428	CBS domain-containing protein
VIT_16s0050g02460	-0.902424	beta-1,3-galactosyltransferase sqv-2
VIT_13s0019g00010	-0.902416	sulfate transporter 4.2
VIT_13s0067g01640	-0.902395	lectin-like receptor kinase 7;2
VIT_17s0053g00950	-0.90239	cyclic nucleotide-binding transporter 1
VIT_01s0026g01780	-0.902272	leucine-rich repeat transmembrane
VIT_16s0022g00760	-0.902246	Zinc knuckle
VIT_02s0234g00020	-0.902181	embryonic flower 2 (EMF2)
VIT_13s0073g00530	-0.902155	beta-D-glucosidase
VIT_06s0004g05190	-0.901992	D-xylose-H+ symporter
VIT_11s0016g05760	-0.901859	Unknown protein
VIT_09s0002g01580	-0.901769	mitogen-activated protein kinase organizer 1
VIT_01s0011g00730	-0.90171	Alpha-1,4-glucan phosphorylase type H
VIT_17s0000g02650	-0.901683	myb domain protein 7
VIT_05s0077g01080	-0.901621	PAPA-1-like family protein
VIT_07s0130g00420	-0.901529	Unknown protein
VIT_19s0014g02920	-0.901515	pentatricopeptide (PPR) repeat-containing
VIT_07s0129g00290	-0.901484	formamidase, putative / formamide amidohydrolase, putative
VIT_08s0007g06820	-0.901404	kinesin motor protein
VIT_18s0001g11090	-0.901381	uroporphyrinogen-III synthase
VIT_05s0020g03900	-0.901367	Ribosomal protein S3A (RPS3aA) 40S
VIT_18s0001g00760	-0.901263	plastocyanin, chloroplast precursor
VIT_12s0059g00100	-0.90125	ankyrin repeat
VIT_10s0116g00710	-0.901214	tryptophan synthase, beta subunit
VIT_04s0008g01740	-0.901163	spermine synthase ACAULIS5
VIT_07s0141g00850	-0.90116	ATP-binding protein involved in chromosome partitioning MRP
VIT_03s0088g00050	-0.901156	serine carboxypeptitase 1
VIT_19s0027g00740	-0.901106	Inhibitor of apoptosis
VIT_00s0371g00100	-0.901065	mannitol dehydrogenase
VIT_02s0025g01170	-0.901022	COP1-interactive protein 1 / CIP1
VIT_19s0015g01150	-0.900974	Kinesin 4 motor protein
VIT_01s0026g00610	-0.900915	peroxidase
VIT_05s0020g04610	-0.900811	SYM10 protein
VIT_18s0164g00070	-0.900779	somatic embryogenesis protein kinase
VIT_14s0030g01200	-0.900736	disease resistance protein (NBS-LRR class)
VIT_19s0014g04970	-0.900732	Ribosomal protein L24, chloroplast (CL24) 50S
VIT_00s0875g00010	-0.900636	Unknown protein
VIT_05s0049g01800	-0.900496	histone-lysine N-methyltransferase SUVR4
VIT_09s0002g00790	-0.900475	Beta-ketoacyl-ACP synthase II
VIT_12s0034g01210	-0.900463	PAP/fibrillin family
VIT_04s0044g00880	-0.900457	WD40
VIT_02s0012g01220	-0.900372	Unknown protein
VIT_05s0020g03770	-0.900343	inositol polyphosphate 5'-phosphatase
VIT_16s0050g00750	-0.90026	short-chain dehydrogenase/reductase
VIT_18s0001g09390	-0.90016	protein phosphatase 2C
VIT_05s0049g01480	-0.900082	Ribosomal protein L28, chloroplast (CL28) 50S
VIT_06s0004g03690	-0.899981	Glutathione S-transferase GSTO1
VIT_13s0067g00360	-0.899959	no hit
VIT_00s0338g00020	-0.899842	Unknown protein
VIT_06s0004g03650	-0.899823	pseudo-response regulator 7 (APRR7)
VIT_11s0016g05270	-0.899818	bundle-sheath defective protein 2
VIT_05s0049g01130	-0.899806	aldo/keto reductase
VIT_11s0149g00090	-0.899793	CLAVATA1 receptor kinase (CLV1)
VIT_09s0054g01410	-0.899598	beta-amyrin synthase
VIT_00s0194g00280	-0.899594	Cyclin D3_1
VIT_16s0050g02240	-0.899542	Unknown protein
VIT_18s0089g00020	-0.899513	phosphatidylinositol N-acetylglucosaminyltransferase subunit P
VIT_14s0060g02440	-0.899379	INDETERMINATE(ID)-DOMAIN 2
VIT_18s0001g00820	-0.899329	thioredoxin-like protein CDSP32
VIT_06s0009g00410	-0.899267	BLH1 (embryo sac development arrest 29)
VIT_01s0011g05790	-0.899265	microtubule associated protein (MAP70-1)
VIT_10s0003g01960	-0.899264	RKF1 (RECEPTOR-LIKE KINASE IN FLOWERS 1)
VIT_09s0054g01030	-0.899243	Transcription termination factor mitochondrial mTERF
VIT_06s0009g02480	-0.899239	myb domain protein 65
VIT_08s0007g03630	-0.899089	calmodulin binding protein
VIT_17s0000g00840	-0.898892	Unknown protein
VIT_08s0007g07400	-0.898855	Glutamate dehydrogenase 1
VIT_16s0039g02190	-0.898763	pentatricopeptide (PPR) repeat-containing
VIT_17s0053g00380	-0.898761	metal-nicotianamine transporter YSL7
VIT_08s0056g00510	-0.898711	KH domain-containing protein
VIT_07s0005g00510	-0.898668	monoglyceride lipase
VIT_09s0002g02440	-0.898364	Multidrug resistance-associated protein 6
VIT_14s0066g00160	-0.898358	ubiquinone/menaquinone biosynthesis methyltransferase UbiE
VIT_19s0014g00830	-0.898187	RKF1 (RECEPTOR-LIKE KINASE IN FLOWERS 1)
VIT_14s0006g01600	-0.898083	no hit
VIT_06s0080g00570	-0.89792	Unknown protein
VIT_03s0063g00210	-0.897781	Receptor protein kinase
VIT_03s0038g02730	-0.897707	Mutator-like transposase
VIT_07s0141g00570	-0.897699	photosystem II reaction centre W (PsbW)
VIT_06s0061g01510	-0.89762	histone deacetylase 9
VIT_04s0008g05540	-0.897526	clathrin assembly protein 2
VIT_10s0003g00040	-0.89743	Dof zinc finger protein DOF1.4
VIT_04s0008g02750	-0.897294	bZIP transcription factor BZO2H2
VIT_02s0012g00410	-0.897268	naringenin,2-oxoglutarate 3-dioxygenase
VIT_15s0021g00960	-0.8972	1-aminocyclopropane-1-carboxylate oxidase
VIT_13s0074g00660	-0.897033	ABC transporter G member 22
VIT_01s0011g00530	-0.89703	Ureide permease 2 (AtUPS2)
VIT_01s0026g00080	-0.897029	metal-dependent phosphohydrolase HD domain-containing protein
VIT_00s1213g00010	-0.896992	cellulose synthase CSLE1
VIT_00s0587g00030	-0.896909	CBS domain-containing protein
VIT_01s0011g01080	-0.896778	ribulose-1,5 bisphosphate carboxylase/oxygenase large subunit N-methyltransferase
VIT_10s0003g00670	-0.896777	apoptosis inhibitory 5 (API5)
VIT_14s0128g00550	-0.896713	receptor kinase TRKa
VIT_13s0067g02430	-0.896704	Disease resistance protein
VIT_05s0094g00420	-0.896684	ENDOSPERM DEFECTIVE 1 EDE1
VIT_01s0244g00140	-0.896629	aspartate kinase
VIT_19s0027g01220	-0.896579	phenylalanine-tRNA synthetase
VIT_15s0046g01010	-0.896334	DEAD box RNA helicase (RH26)
VIT_08s0040g01370	-0.896264	heavy-metal-associated domain-containing protein / copper chaperone (CCH)
VIT_03s0091g01130	-0.896034	meprin and TRAF homology domain-containing protein
VIT_08s0007g03710	-0.896031	ABC transporter G member 22
VIT_00s1349g00010	-0.895976	cellulose synthase CSLE1
VIT_14s0066g01780	-0.895945	heavy-metal-associated domain-containing protein / copper chaperone (CCH)
VIT_01s0026g02270	-0.895907	no hit
VIT_09s0002g07120	-0.895886	adenine phosphoribosyltransferase
VIT_07s0031g01310	-0.895844	no hit
VIT_14s0068g01960	-0.895722	acetolactate synthase III, chloroplast precursor
VIT_18s0001g08630	-0.895697	Unknown protein
VIT_04s0008g02000	-0.895572	Unknown protein
VIT_08s0007g01330	-0.895459	Unknown protein
VIT_04s0008g01790	-0.895455	no hit
VIT_07s0005g03170	-0.895203	undecaprenyl pyrophosphate synthetase
VIT_11s0037g00520	-0.895186	translation initiation factor IF-3
VIT_06s0004g07670	-0.895183	Unknown protein
VIT_05s0102g00240	-0.895175	endonuclease III homologue
VIT_09s0002g07210	-0.895175	molecular chaperone DnaJ
VIT_04s0044g00730	-0.895094	S-receptor kinase
VIT_11s0016g01160	-0.895053	GCN5 N-acetyltransferase (GNAT)
VIT_11s0149g00290	-0.895053	receptor kinase CHRK1
VIT_00s0449g00010	-0.894676	membrane bound O-acyl transferase (MBOAT)
VIT_00s0204g00130	-0.894561	unknown
VIT_13s0067g02130	-0.89443	dehydration-induced protein (ERD15)
VIT_13s0064g01320	-0.894341	CYP712A1
VIT_12s0059g01480	-0.894264	lipase family
VIT_14s0030g01970	-0.894149	Auxin-induced protein PCNT115
VIT_06s0004g00850	-0.894067	DEAD box RNA helicase
VIT_05s0077g01770	-0.894029	PUMILIO 24 (APUM24)
VIT_07s0129g00970	-0.893958	protein kinase family
VIT_05s0062g00250	-0.893826	xyloglucan endotransglucosylase/hydrolase 15
VIT_19s0014g03850	-0.893721	cytochrome B6-F complex iron-sulfur subunit, PETC
VIT_07s0185g00130	-0.893652	MAP kinase phosphatase 1
VIT_05s0020g04760	-0.893512	DNA-directed RNA polymerase II subunit G
VIT_11s0016g02860	-0.893475	Nudix hydrolase 8
VIT_01s0011g05670	-0.89346	Nudix hydrolase 18
VIT_11s0037g00750	-0.893447	CDK-activating kinase assembly factor MAT1
VIT_08s0007g00420	-0.893286	Protein kinase APK1B
VIT_08s0105g00480	-0.893248	phosphoinositide 5-phosphatase
VIT_12s0028g03960	-0.893045	ankyrin repeat protein family
VIT_16s0050g02350	-0.893014	tRNA-splicing endonuclease positive effector
VIT_03s0088g01190	-0.892951	malate dehydrogenase, glyoxysomal precursor
VIT_13s0106g00380	-0.89283	phosphoacetylglucosamine mutase
VIT_00s0448g00020	-0.892727	disease resistance protein (NBS-LRR class)
VIT_06s0004g03000	-0.892689	SNO glutamine amidotransferase
VIT_18s0001g02000	-0.892655	zinc finger (C2H2 type) family
VIT_17s0000g06830	-0.892635	zinc finger (C2H2 type) family
VIT_14s0219g00280	-0.892588	glycerol-3-phosphate dehydrogenase (NAD+)
VIT_13s0019g04500	-0.892481	transketolase
VIT_12s0035g00190	-0.892449	metallo-beta-lactamase
VIT_04s0069g00270	-0.892412	glutamate receptor 2.8
VIT_16s0100g01210	-0.892405	6-phospho 3-hexuloisomerase
VIT_14s0108g01490	-0.892211	pentatricopeptide (PPR) repeat-containing protein
VIT_15s0046g00040	-0.891988	calcium-transporting ATPase 2, endoplasmic reticulum-type ECA2
VIT_07s0104g01490	-0.89191	Transcription termination factor mitochondrial mTERF
VIT_03s0063g02670	-0.891768	RADIALIS-like protein 6
VIT_14s0108g00580	-0.891641	DegP protease
VIT_01s0010g00940	-0.891575	Unknown protein
VIT_18s0001g01300	-0.89155	Wall-associated receptor kinase 5
VIT_06s0009g01350	-0.891449	disease resistance protein (NBS-LRR class)
VIT_10s0116g00400	-0.891415	SEC14 cytosolic factor
VIT_18s0001g10330	-0.891405	subtilisin protease
VIT_18s0122g00620	-0.891385	cinnamoyl-CoA reductase
VIT_09s0002g02460	-0.891383	phosphatase
VIT_18s0001g06590	-0.891345	PIGMENT DEFECTIVE 322
VIT_14s0083g00700	-0.891145	bZIP transcription factor BZIP42
VIT_15s0045g00440	-0.891136	disease resistance protein (TIR-NBS-LRR class)
VIT_07s0130g00110	-0.891042	SWITCH1 splice variant L phospholipase C
VIT_06s0061g00670	-0.891028	Salutaridine reductase
VIT_17s0000g09970	-0.890998	Endonuclease
VIT_18s0001g11970	-0.890944	Unknown protein
VIT_11s0052g01120	-0.890855	ZINC FINGER PROTEIN 2
VIT_05s0094g01020	-0.890818	indole-3-acetate beta-glucosyltransferase
VIT_18s0001g09070	-0.89079	ZCW7 protein
VIT_06s0009g03000	-0.890736	Flavonoid 3',5'-hydroxylase
VIT_09s0002g03660	-0.890668	retrotransposon protein, unclassified
VIT_16s0100g01230	-0.890593	Unknown protein
VIT_14s0060g02350	-0.890579	lysyl-tRNA synthetase
VIT_12s0028g01100	-0.890574	aldo/keto reductase
VIT_01s0026g02260	-0.890571	Unknown protein
VIT_04s0044g01410	-0.890536	Photosystem I reaction center subunit N (PSAN)
VIT_10s0003g04490	-0.89039	phototropic-responsive NPH3
VIT_07s0151g00860	-0.890384	hydrolase, alpha/beta fold
VIT_12s0028g03110	-0.890351	caffeoyl-CoA 3-O-methyltransferase
VIT_12s0059g00270	-0.890181	NADPH-protochlorophyllide oxidoreductase
VIT_18s0001g13750	-0.890133	regulator of chromosome condensation (RCC1)
VIT_14s0108g00400	-0.889973	glutaredoxin family
VIT_11s0037g00400	-0.88988	zinc finger (C2H2 type) family
VIT_19s0027g00200	-0.889818	photosystem II 10 kDa polypeptide PSBR
VIT_07s0141g00020	-0.889811	SENSITIVE TO PROTON RHIZOTOXICITY 1
VIT_13s0067g02550	-0.889794	transcription factor related
VIT_05s0049g00300	-0.889771	1-aminocyclopropane-1-carboxylate oxidase homolog 1
VIT_02s0109g00370	-0.889767	RNA recognition motif (RRM)-containing protein
VIT_10s0092g00570	-0.889751	leucine-rich repeat family
VIT_06s0080g00060	-0.889694	ARABIDOPSIS HISTIDINE PHOSPHOTRANSFER AHP3
VIT_13s0067g00810	-0.88969	CC-NBS-LRR class
VIT_12s0121g00010	-0.889683	Ribosomal protein L29 50S
VIT_00s0391g00020	-0.88965	Protein cbbY
VIT_17s0000g07890	-0.889563	Rac-like GTP-binding protein ARAC10 (GTPase protein ROP10)
VIT_13s0047g00730	-0.88953	disease resistance protein (NBS class)
VIT_12s0059g00760	-0.889515	Adenosine 5' phosphosulfate reductase
VIT_11s0016g04250	-0.889413	HCF101 (HIGH-CHLOROPHYLL-FLUORESCENCE 101)
VIT_01s0010g03890	-0.888979	unknown
VIT_13s0074g00700	-0.88891	ABC transporter G member 22
VIT_05s0049g01650	-0.888903	cyclopropane fatty acid synthase
VIT_01s0011g03460	-0.8889	no hit
VIT_16s0050g01500	-0.888889	EMB2261 (EMBRYO DEFECTIVE 2261)
VIT_01s0011g02000	-0.888815	serine carboxypeptidase S10
VIT_16s0013g00970	-0.888788	ethylene responsive element binding factor 5
VIT_14s0030g01760	-0.888757	Unknown protein
VIT_01s0026g00880	-0.888672	transducin protein
VIT_18s0041g02080	-0.888609	12-oxophytodienoate reductase 2
VIT_17s0000g07980	-0.888568	RDR2 (RNA-DEPENDENT RNA POLYMERASE 2)
VIT_08s0056g00300	-0.888556	unknown
VIT_11s0016g05900	-0.888509	clathrin assembly protein 10
VIT_14s0030g01620	-0.888491	Ribosomal protein S24 (RPS24A) 40S
VIT_05s0020g02690	-0.888453	copper-binding family protein
VIT_15s0046g00390	-0.888372	seven in absentia SINA4
VIT_18s0076g00250	-0.888326	SUCROSE-PROTON SYMPORTER 2 SUC2
VIT_08s0040g02900	-0.888155	ALUMINUM SENSITIVE 3
VIT_13s0019g01620	-0.888111	no hit
VIT_13s0084g00850	-0.888061	NADPH:quinone oxidoreductase
VIT_09s0070g00060	-0.888013	CCR4-NOT transcription complex protein
VIT_06s0004g00480	-0.887965	Tubulin alpha
VIT_03s0088g00960	-0.887869	Unknown protein
VIT_12s0028g03490	-0.887868	dihydroorotase
VIT_16s0022g01420	-0.887752	Unknown protein
VIT_12s0059g01160	-0.887746	Unknown protein
VIT_05s0020g01930	-0.88762	TUBBY LIKE PROTEIN 3 TLP3
VIT_14s0030g01990	-0.887571	perakine reductase aldo/keto reductase
VIT_14s0083g01110	-0.887516	Brassinosteroid-6-oxidase
VIT_08s0007g04590	-0.887412	UGT73C2 (UDP-glucosyl transferase 73C2)
VIT_13s0019g01680	-0.887338	transducin family protein / WD-40 repeat
VIT_01s0026g00690	-0.88725	RNase H domain-containing protein
VIT_15s0024g00040	-0.887192	LHCA3 (Photosystem I light harvesting complex gene 3)
VIT_18s0001g03150	-0.887116	cation transport protein chaC
VIT_07s0129g00890	-0.887059	protein kinase
VIT_11s0016g03700	-0.886932	pentatricopeptide (PPR) repeat-containing protein
VIT_12s0035g01260	-0.886868	NBS-LRR type disease resistance protein
VIT_15s0048g01930	-0.886784	ATPP2-A13
VIT_18s0001g12890	-0.886782	jasmonate O-methyltransferase
VIT_09s0002g03790	-0.886702	disease resistance protein (NBS-LRR class)
VIT_18s0041g01900	-0.886683	Elongation factor 1-gamma
VIT_16s0100g00330	-0.886675	Unknown protein
VIT_02s0025g01590	-0.886548	triacylglycerol lipase
VIT_14s0068g00830	-0.886419	2,3,4,5-tetrahydropyridine-2,6-dicarboxylate N-succinyltransferase
VIT_04s0008g01160	-0.886399	INDETERMINATE(ID)-DOMAIN 7
VIT_14s0060g02250	-0.886377	Unknown protein
VIT_05s0020g04600	-0.886374	Metallothionein
VIT_13s0019g03960	-0.886091	alpha-taxilin
VIT_06s0004g04980	-0.886069	scarecrow transcription factor 14 (SCL14)
VIT_04s0023g00160	-0.886051	haloacid dehalogenase hydrolase
VIT_04s0023g02990	-0.885987	Cell growth defect factor 1
VIT_17s0000g08900	-0.885958	LRR receptor-like kinase 2
VIT_11s0037g00280	-0.885923	Accumulation of photosystem one 2
VIT_08s0007g04490	-0.8858	PHD finger transcription factor
VIT_00s0274g00060	-0.885676	Glycine-rich protein
VIT_12s0028g02560	-0.88566	sodium/calcium exchanger family protein
VIT_05s0077g02050	-0.885654	GAMETE EXPRESSED2 (GEX2)
VIT_18s0117g00080	-0.885642	nematode resistance-like protein
VIT_19s0015g01660	-0.885599	Phenylalanine-tRNA ligase
VIT_03s0038g04080	-0.885555	glutamyl-tRNA synthetase
VIT_06s0061g01560	-0.885458	PINOID
VIT_13s0019g02230	-0.885413	PAP/25A associated domain containing protein
VIT_00s0271g00090	-0.88534	Unknown protein
VIT_08s0007g03920	-0.885317	DEMETER protein (DME)
VIT_09s0018g01680	-0.885223	Unknown protein
VIT_03s0038g01330	-0.885174	anthranilate N-benzoyltransferase protein 1
VIT_05s0020g01970	-0.885118	vesicle-associated membrane protein 27 VAP27-2
VIT_07s0104g00300	-0.885117	hemolysin
VIT_08s0007g03340	-0.885052	Ribosomal protein L10A (RPL10aA) 60S
VIT_00s0904g00010	-0.885051	photosystem II oxygen-evolving enhancer protein PSBQ
VIT_15s0024g00390	-0.884921	ribosomal protein L3
VIT_08s0007g07470	-0.884906	Galactose mutarotase
VIT_17s0000g06420	-0.88488	galactosyl transferase GMA12/MNN10
VIT_01s0011g02030	-0.884801	serine carboxypeptidase S10
VIT_12s0055g00250	-0.884784	Flavonoid-glucosyltransferase 6 (Fragment)
VIT_15s0046g02830	-0.884765	no hit
VIT_16s0050g00670	-0.884734	kinesin motor
VIT_13s0067g02450	-0.884724	uroporphyrinogen decarboxylase
VIT_14s0171g00170	-0.884672	Unknown protein
VIT_07s0129g00910	-0.884577	Protein kinase
VIT_06s0004g05640	-0.884463	pentatricopeptide (PPR) repeat-containing protein
VIT_18s0041g00640	-0.884458	proton-dependent oligopeptide transport (POT) family protein
VIT_08s0007g05980	-0.884417	calmodulin binding protein
VIT_08s0040g02740	-0.884387	pectate lyase
VIT_14s0068g02110	-0.884335	Sulfite oxidase
VIT_03s0017g01010	-0.884261	Peptidase C14, caspase catalytic subunit p20
VIT_13s0064g01150	-0.884258	AT hook motif-containing protein
VIT_00s0194g00320	-0.884238	no hit
VIT_18s0001g08790	-0.884238	U-box domain-containing protein
VIT_15s0048g02700	-0.884127	RNA recognition motif (RRM)-containing protein
VIT_05s0102g01170	-0.884109	sterol-4-alpha-carboxylate 3-dehydrogenase, decarboxylating
VIT_07s0129g00730	-0.884109	CYP81E1 Isoflavone 2'-hydroxylase
VIT_10s0116g00350	-0.884109	Unknown protein
VIT_03s0063g00940	-0.883993	CRK (CDPK-related kinase)
VIT_06s0061g00170	-0.88393	disease resistance protein (NBS class)
VIT_12s0059g02480	-0.883819	CYCP2;1 (cyclin p2;1)
VIT_05s0094g00100	-0.883812	peptidylprolyl isomerase
VIT_04s0008g01000	-0.883805	Eukaryotic initiation factor 4A
VIT_04s0008g00950	-0.88378	Calcineurin B protein 10
VIT_12s0059g00600	-0.883643	Unknown protein
VIT_18s0089g01390	-0.883564	Unknown protein
VIT_03s0038g00270	-0.883262	Root phototropism protein 3 (Non-phototropic hypocotyl protein 3)
VIT_08s0007g00110	-0.883247	no hit
VIT_11s0016g04560	-0.883131	bile acid sodium symporter
VIT_03s0038g04490	-0.883118	diaminopimelate decarboxylase
VIT_03s0038g02380	-0.883115	RAC G-protein Rac1
VIT_19s0140g00140	-0.883077	GA 20-oxidase 2
VIT_06s0080g00810	-0.882926	lycopene beta cyclase (LYC)
VIT_14s0036g00370	-0.882884	serine/threonine-protein phosphatase PP1
VIT_19s0027g01740	-0.882828	disease resistance protein (CC-NBS-LRR class)
VIT_09s0002g01410	-0.882748	TT2 (TRANSPARENT TESTA 2)
VIT_10s0003g04650	-0.882668	Nuclear transcription factor Y subunit A-7
VIT_08s0007g04600	-0.882662	UGT73C2 (UDP-glucosyl transferase 73C2)
VIT_05s0020g01140	-0.882587	ribosomal protein L18
VIT_00s0258g00090	-0.882582	BRASSINOSTEROID INSENSITIVE 1-associated receptor kinase 1
VIT_12s0028g04000	-0.882482	ankyrin repeat
VIT_14s0060g00820	-0.882438	3-beta hydroxysteroid dehydrogenase
VIT_14s0066g00560	-0.882408	Ribosomal protein L27A (RPL27aC) 60S
VIT_07s0005g03840	-0.882379	Transcription termination factor mitochondrial mTERF
VIT_07s0141g00510	-0.882347	RNA polymerase Rpb7 N-terminal domain-containing
VIT_12s0059g00080	-0.882338	ankyrin repeat
VIT_08s0007g08990	-0.882332	Unknown protein
VIT_04s0008g01320	-0.882236	Unknown protein
VIT_18s0122g00700	-0.882179	AT-hook protein 1
VIT_09s0002g00670	-0.88213	Auxin responsive SAUR protein
VIT_01s0011g03370	-0.882127	Agenet domain-containing protein
VIT_02s0012g00550	-0.882045	inositol polyphosphate 5-phosphatase II
VIT_03s0038g00740	-0.881999	GC1 (GIANT CHLOROPLAST 1)
VIT_06s0004g00620	-0.881977	ACCELERATED CELL DEATH 1 ACD1
VIT_04s0008g02180	-0.881894	BRCT domain-containing protein
VIT_19s0014g02890	-0.881885	Thioredoxin M-type 2
VIT_01s0011g04990	-0.881849	chaperonin
VIT_19s0014g00220	-0.881806	MAPK (MPK19)
VIT_15s0024g00640	-0.881793	SIGB (SIGMA FACTOR B)
VIT_12s0028g01380	-0.881675	no hit
VIT_00s0238g00130	-0.881598	TIR-NBS-LRR disease resistance
VIT_11s0016g03820	-0.881332	signal peptidase I
VIT_05s0049g01240	-0.881206	casein kinase I delta
VIT_02s0025g05140	-0.881091	ATP-dependent Clp protease proteolytic subunit (ClpP2)
VIT_15s0021g00990	-0.880982	LOL3 (LSD ONE LIKE 3)
VIT_00s0184g00050	-0.880947	B-cell receptor-associated protein 31
VIT_14s0066g02250	-0.880867	leucine-rich repeat transmembrane protein kinase
VIT_14s0060g02420	-0.880809	transcription factor jumonji (jmjC) domain-containing protein
VIT_02s0025g01910	-0.880792	cellulose synthase CSLG3
VIT_00s0199g00160	-0.880756	heat shock protein binding
VIT_01s0026g00530	-0.880752	nodulin MtN21 family
VIT_02s0012g01800	-0.880695	shikimate kinase
VIT_04s0008g04620	-0.88069	expansin family protein (EXPR3)
VIT_04s0023g00700	-0.880663	serine carboxypeptidase S10
VIT_02s0033g00290	-0.880576	pinoresinol-lariciresinol reductase
VIT_18s0001g12880	-0.880454	jasmonate O-methyltransferase
VIT_07s0005g00220	-0.880451	DNA mismatch repair protein PMS2
VIT_19s0014g02350	-0.880214	squamosa promoter-binding protein 4 (SPL4)
VIT_06s0009g02450	-0.880189	integrase
VIT_03s0063g02340	-0.880071	dehydration-responsive protein (RD22)
VIT_10s0116g00180	-0.879982	ribosomal protein L4/L1
VIT_15s0021g01920	-0.879968	mitochondrial transcription termination factor mTERF
VIT_14s0006g02680	-0.879908	Chloroplastic RNA splicing factor 1
VIT_08s0056g01190	-0.879891	myb domain protein 105
VIT_14s0060g00250	-0.879741	no hit
VIT_14s0060g00370	-0.879729	transposon protein, Mutator sub-class
VIT_06s0004g00880	-0.879716	protease inhibitor/seed storage/lipid transfer protein (LTP)
VIT_15s0046g00980	-0.879656	cyclic nucleotide-regulated ion channel 1
VIT_10s0071g00660	-0.879651	MYB DIVARICATA
VIT_14s0081g00600	-0.879357	c-myc binding protein
VIT_08s0040g03010	-0.879315	PIGMENT DEFECTIVE 149
VIT_05s0020g01860	-0.879282	SAR DNA-binding protein
VIT_12s0142g00330	-0.879266	copper-transporting ATPase PAA1
VIT_11s0016g00690	-0.878963	senescence-associated protein
VIT_18s0089g00900	-0.878829	WHIRLY 2
VIT_10s0092g00640	-0.878827	Unknown protein
VIT_06s0061g00350	-0.87867	ABC transporter G member 7
VIT_17s0000g03110	-0.878525	2OG-Fe(II) oxygenase
VIT_01s0010g02470	-0.878493	Pentatricopeptide repeat
VIT_12s0035g00030	-0.878485	cleavage and polyadenylation specificity factor
VIT_02s0025g00310	-0.878428	Ribosomal protein S10 (RPS10C) 40S
VIT_13s0067g01660	-0.878377	sister chromatid cohesion 1 protein 1 DIF1/SYN1
VIT_13s0067g00830	-0.87832	disease resistance protein (CC-NBS-LRR class)
VIT_07s0104g00830	-0.878265	Sugar transporter ERD6-like 7
VIT_08s0032g00190	-0.878238	no hit
VIT_11s0016g02410	-0.878172	MYB DIVARICATA
VIT_06s0004g05110	-0.87814	no hit
VIT_19s0085g00290	-0.878113	rRNA methylase
VIT_17s0000g03010	-0.878103	phosphatidyl serine synthase
VIT_14s0081g00480	-0.877933	WDL1 (WVD2-LIKE 1)
VIT_03s0063g02380	-0.877911	specific tissue protein 2
VIT_08s0040g00600	-0.877809	Nascent polypeptide-associated complex NAC
VIT_17s0000g06810	-0.877789	myb family transcription factor / ELM2 domain-containing
VIT_09s0002g06560	-0.877596	thiol-disulphide oxidoreductase DCC
VIT_11s0103g00620	-0.877583	clathrin assembly protein 7
VIT_17s0000g05460	-0.877482	Nodulin
VIT_00s1206g00010	-0.877451	aspartic proteinase nepenthesin-1 precursor
VIT_18s0001g09530	-0.877426	zinc finger (C3HC4-type RING finger)
VIT_13s0067g01300	-0.877405	AP2-associated kinase
VIT_03s0063g01340	-0.877325	gibberellin 20 oxidase 2
VIT_14s0006g02290	-0.877325	DREB sub A-4 of ERF/AP2 transcription factor
VIT_00s0533g00020	-0.877306	zeaxanthin epoxidase, chloroplast precursor
VIT_13s0067g03080	-0.877175	pentatricopeptide repeat protein
VIT_12s0035g01150	-0.877103	RAB GTPase FP8
VIT_17s0000g03680	-0.877049	no hit
VIT_17s0000g07340	-0.876752	presenilin
VIT_15s0046g01400	-0.876599	ubiquitin-conjugating enzyme E2 D/E
VIT_04s0008g05340	-0.876521	bundle-sheath defective protein 2
VIT_18s0001g08430	-0.876411	Branched-chain-amino-acid aminotransferase 2, chloroplast precursor (Atbcat-2)
VIT_09s0002g01060	-0.87637	Unknown protein
VIT_15s0021g00530	-0.876366	Unknown protein
VIT_07s0005g06420	-0.876299	Thioredoxin family
VIT_19s0014g02470	-0.876285	Unknown protein
VIT_06s0009g03010	-0.876202	Flavonoid 3',5'-hydroxylase (F3'5'H)
VIT_00s0202g00040	-0.87619	Ankyrin repeat protein
VIT_13s0074g00420	-0.876161	no hit
VIT_06s0061g00010	-0.87609	magnesium-chelatase subunit chlD, chloroplast precursor
VIT_00s0203g00060	-0.875862	3'(2'),5'-bisphosphate nucleotidase
VIT_13s0019g02390	-0.875819	Dihydrofolate synthetase
VIT_00s0250g00040	-0.87576	DNA binding protein, Plastid envelope
VIT_18s0157g00090	-0.875692	alliin lyase precursor
VIT_12s0055g01150	-0.875655	BRASSINOSTEROID INSENSITIVE 1-associated receptor kinase 1
VIT_17s0000g02910	-0.875551	Unknown protein
VIT_14s0060g01050	-0.875469	pentatricopeptide (PPR) repeat-containing protein
VIT_19s0015g02910	-0.875373	CYP72A1
VIT_14s0060g01270	-0.875311	pseudouridine synthase
VIT_19s0093g00110	-0.875007	Glutathione S-transferase 22 GSTU22
VIT_00s0207g00270	-0.874989	thioredoxin family
VIT_11s0052g00140	-0.874859	mannosyl-oligosaccharide 1,2-alpha-mannosidase
VIT_19s0014g04310	-0.874774	S-locus protein kinase
VIT_08s0007g01920	-0.874754	MYB DIVARICATA
VIT_13s0019g00730	-0.874736	annexin ANN3
VIT_04s0044g01870	-0.874696	auxin efflux carrier
VIT_06s0004g01310	-0.874633	enoyl-[acyl-carrier-protein] reductase [NADH], chloroplast precursor
VIT_02s0025g00180	-0.874569	bisphosphoglycerate mutase
VIT_13s0067g02580	-0.874553	disease resistance protein (NBS-LRR class)
VIT_19s0093g00400	-0.874521	Glutathione S-transferase 25 GSTU25
VIT_00s0194g00190	-0.874439	no hit
VIT_08s0007g07280	-0.874383	Superoxide dismutase [Cu-Zn] 2
VIT_12s0028g03160	-0.874345	cap-binding protein CBP20
VIT_04s0008g05120	-0.874288	phospholipase/carboxylesterase
VIT_08s0007g07060	-0.874288	Unknown protein
VIT_12s0028g03380	-0.874237	ADP,ATP carrier protein
VIT_18s0001g15310	-0.8742	thioredoxin M-type
VIT_04s0043g00380	-0.874144	Unknown protein
VIT_00s0233g00010	-0.873651	no hit
VIT_14s0060g00260	-0.873651	phytochrome interacting factor 3 (PIF3)
VIT_05s0020g00870	-0.873626	UbiE/COQ5 methyltransferase
VIT_05s0077g01290	-0.873598	Unknown protein
VIT_19s0015g01100	-0.873573	peptidyl-prolyl cis-trans isomerase, FKBP-type
VIT_12s0028g01330	-0.873528	Glu-tRNA(Gln) amidotransferase subunit A
VIT_03s0038g02740	-0.873505	Unknown protein
VIT_18s0001g03190	-0.873461	glutaredoxin 2
VIT_05s0029g01430	-0.873396	Ankyrin
VIT_00s0274g00070	-0.873377	basic helix-loop-helix (bHLH) family
VIT_16s0098g01540	-0.873371	thylakoid lumenal 17.4 kDa protein, chloroplast
VIT_10s0003g04480	-0.87321	Unknown protein
VIT_06s0004g02990	-0.873199	GRIK2 (GEMINIVIRUS REP INTERACTING KINASE 2)
VIT_07s0151g00620	-0.873164	pentatricopeptide (PPR) repeat-containing protein
VIT_01s0026g01910	-0.873163	myb domain protein 88
VIT_17s0000g00110	-0.873064	rubredoxin
VIT_19s0014g05160	-0.87305	disease resistance protein (NBS-LRR class)
VIT_05s0029g01580	-0.872921	Ankyrin repeat protein
VIT_00s0187g00210	-0.872916	Rho GDP-dissociation inhibitor 2
VIT_19s0014g00010	-0.87291	forkhead-associated domain-containing protein
VIT_12s0059g01180	-0.872871	bromo-adjacenty (BAH) domain-containing protein
VIT_07s0005g02410	-0.872852	peptidyl-prolyl cis-trans isomerase, chloroplast precursor ROC4 (rotamase CyP 4)
VIT_13s0156g00350	-0.872831	zeaxanthin epoxidase (ZEP) (ABA1)
VIT_07s0141g00140	-0.872769	histone acetyltransferase GCN5
VIT_08s0040g02650	-0.872743	Unknown protein
VIT_03s0063g01480	-0.872739	CYP82C4
VIT_00s0179g00110	-0.872643	protein phosphatase 2C
VIT_10s0003g04510	-0.872599	Ankyrin
VIT_04s0008g01870	-0.872557	ATMYB66/WER/WER1 (WEREWOLF 1)
VIT_15s0046g01380	-0.872555	unknown
VIT_09s0002g01390	-0.872497	autophagy 12a (APG12a)
VIT_05s0051g00830	-0.872326	dihydroxy-acid dehydratase
VIT_16s0050g02340	-0.872313	tRNA-splicing endonuclease positive effector
VIT_03s0038g02840	-0.872185	no hit
VIT_08s0007g00940	-0.872177	LHW (LONESOME HIGHWAY)
VIT_12s0134g00510	-0.872151	cytochrome B6-F complex iron-sulfur subunit, PETC
VIT_03s0038g00700	-0.872086	kinesin motor protein
VIT_12s0028g03430	-0.87207	Prefoldin alpha subunit
VIT_00s0193g00160	-0.872059	Ankyrin
VIT_01s0011g01870	-0.872037	Peptidase, trypsin serine and cysteine proteases
VIT_18s0001g00290	-0.871957	OPCL1 (OPC-8:0 COA LIGASE1)
VIT_17s0000g00280	-0.871864	magnesium-protoporphyrin O-methyltransferase
VIT_01s0150g00320	-0.871836	Nudix hydrolase 13
VIT_12s0059g02110	-0.871807	Galacturonosyltransferase 10
VIT_01s0010g02810	-0.871757	Unknown protein
VIT_01s0011g00610	-0.871715	Unknown protein
VIT_18s0001g08470	-0.871687	myb domain protein 84/RAX3
VIT_07s0031g02790	-0.871653	unknown
VIT_19s0090g01230	-0.871646	Microtubule associated protein (MAP65-1a)
VIT_10s0003g01230	-0.871582	serine esterase
VIT_18s0041g00290	-0.871565	zinc finger (C3HC4-type RING finger)
VIT_06s0004g05280	-0.871548	tropinone reductase
VIT_02s0234g00080	-0.871455	Enoyl-CoA hydratase/isomerase
VIT_19s0015g00440	-0.871298	Nuclear transcription factor Y subunit B-3
VIT_13s0019g01710	-0.871251	scarecrow transcription factor 14 (SCL14)
VIT_15s0048g02080	-0.871251	signal recognition particle receptor protein, chloroplast (FTSY)
VIT_01s0113g00500	-0.87125	argonaute
VIT_10s0003g03010	-0.87123	Unknown protein
VIT_07s0031g00250	-0.871152	transporter-related
VIT_11s0016g01940	-0.871086	Unknown protein
VIT_13s0084g00510	-0.871076	disease resistance protein
VIT_18s0089g00380	-0.871058	CARBOXYESTERASE18 CXE18
VIT_11s0016g05260	-0.871043	Unknown protein
VIT_16s0039g02550	-0.870999	seed specific protein Bn15D1B
VIT_18s0001g08240	-0.87096	eucine-rich repeat transmembrane protein kinase
VIT_05s0094g00920	-0.870848	formin protein AHF1
VIT_14s0108g00470	-0.870802	binding
VIT_03s0091g00430	-0.870757	SWIB complex BAF60b domain-containing protein
VIT_10s0003g01890	-0.870535	RKF1 (RECEPTOR-LIKE KINASE IN FLOWERS 1)
VIT_11s0016g01970	-0.87048	calmodulin-binding region IQD6
VIT_01s0011g03520	-0.870329	CONSTANS-LIKE 16
VIT_06s0061g00480	-0.87031	alpha-L-fucosidase 1 precursor
VIT_05s0062g01280	-0.870265	Cyclo-DOPA 5-O-glucosyltransferase
VIT_07s0031g02290	-0.870235	phosphate carrier protein
VIT_12s0057g00630	-0.870218	LHCB2.1 (Photosystem II light harvesting complex gene 2.1)
VIT_09s0054g00720	-0.8701	tetratricopeptide repeat (TPR)-containing
VIT_12s0059g01250	-0.870083	Endo-1,4-beta-glucanase
VIT_02s0033g01370	-0.870081	sodium:solute symporter family protein
VIT_17s0000g05480	-0.869945	EMB2454 (EMBRYO DEFECTIVE 2454)
VIT_09s0002g02420	-0.869934	Dual-specific kinase DSK1
VIT_15s0046g02820	-0.869717	disease resistance protein (CC-NBS-LRR class)
VIT_19s0015g01800	-0.869697	nucleoside triphosphatase
VIT_00s0581g00010	-0.869651	membrane bound O-acyl transferase (MBOAT)
VIT_15s0024g01170	-0.869634	no hit
VIT_18s0001g12220	-0.869596	INDETERMINATE(ID)-DOMAIN 2
VIT_14s0030g01160	-0.869589	disease resistance protein (NBS-LRR class)
VIT_15s0024g01120	-0.869576	vacuolar protein sorting 41 (VPS41)
VIT_08s0007g02220	-0.869407	Unknown protein
VIT_14s0068g00500	-0.869389	indole-3-acetate beta-glucosyltransferase
VIT_12s0055g00480	-0.869382	amine oxidase
VIT_14s0060g01550	-0.869103	DEHYDRATION-INDUCED 19
VIT_14s0068g00970	-0.869068	RPK1 (RECEPTOR-LIKE PROTEIN KINASE 1)
VIT_11s0016g01950	-0.868978	casein kinase I delta
VIT_11s0016g01120	-0.868899	Tubulin-tyrosine ligase
VIT_14s0006g02160	-0.86883	SAM dependent carboxyl methyltransferase Methyltransf_7
VIT_13s0067g00500	-0.868809	transcription elongation factor SPT6
VIT_07s0005g01660	-0.868791	pentatricopeptide (PPR) repeat-containing protein
VIT_18s0157g00200	-0.868755	Steroleosin-B
VIT_02s0025g00970	-0.868662	ABC transporter C member 15
VIT_13s0084g00630	-0.868639	Unknown protein
VIT_03s0091g01240	-0.868626	serine carboxypeptidase S10
VIT_07s0005g04860	-0.868612	Glutaredoxin protein
VIT_00s1450g00010	-0.868521	Protease Do-like 5
VIT_02s0154g00090	-0.868445	Vacuolar invertase 2, GIN2
VIT_19s0015g01580	-0.868325	phenylalanine-tRNA ligase
VIT_11s0052g00420	-0.868213	allyl alcohol dehydrogenase
VIT_16s0100g00480	-0.868208	dihydrodipicolinate reductase
VIT_14s0060g01950	-0.868203	pectinesterase family
VIT_05s0020g01880	-0.8682	Unknown protein
VIT_01s0026g00260	-0.868164	potassium transporter (KUP7)
VIT_10s0003g00890	-0.868136	magnesium-chelatase subunit chlI, chloroplast precursor
VIT_14s0128g00510	-0.868025	receptor kinase TRKe
VIT_18s0072g01160	-0.868018	no hit
VIT_18s0001g07640	-0.868006	ECERIFERUM 2 (CER2)
VIT_17s0000g08070	-0.867996	Aldehyde dehydrogenase 1 precursor
VIT_18s0001g07800	-0.867978	kinesin motor protein
VIT_18s0122g00290	-0.867925	Unknown protein
VIT_10s0116g00280	-0.867859	UDP-3-O-[3-hydroxymyristoyl] glucosamine N-acyltransferase
VIT_15s0046g02530	-0.867817	Rho guanyl-nucleotide exchange factor ROPGEF2
VIT_06s0004g02330	-0.867733	Sulfite reductase
VIT_00s0194g00140	-0.867699	Agenet domain-containing protein
VIT_07s0005g04710	-0.867613	protein kinase
VIT_11s0118g00280	-0.867493	ubiquitin-specific protease 22 (UBP22)
VIT_02s0025g03170	-0.867471	Ethylene-responsive transcription factor RELATED TO APETALA2 11
VIT_18s0001g01160	-0.867364	alcohol dehydrogenase
VIT_06s0004g05000	-0.86732	scarecrow transcription factor 11 (SCL11)
VIT_01s0011g05100	-0.867237	Bet v I allergen family
VIT_18s0001g12200	-0.867182	CYP721A1
VIT_18s0072g00440	-0.867125	UDP-glucose:sterol glucosyltransferase
VIT_01s0026g00150	-0.867116	METHYL-CPG-BINDING DOMAIN 9 MBD9
VIT_08s0040g03320	-0.867069	glutamate N-acetyltransferase
VIT_15s0021g00140	-0.866952	speckle-type POZ protein-related
VIT_18s0001g12860	-0.866933	Unknown protein
VIT_16s0039g00240	-0.866899	small nuclear ribonucleoprotein
VIT_17s0000g02040	-0.866858	Unknown protein
VIT_15s0048g00020	-0.866805	thaumatin SE39b
VIT_05s0020g03000	-0.866786	2-Hydroxyisoflavanone dehydratase
VIT_04s0008g05190	-0.866714	OVEREXPRESSOR OF CATIONIC PEROXIDASE 3 (OCP3)
VIT_18s0001g14060	-0.866522	transposon protein, CACTA, En/Spm sub-class
VIT_00s0301g00050	-0.866243	3'(2') 5'-bisphosphate nucleotidase
VIT_03s0017g01660	-0.865982	scarecrow transcription factor 23 (SCL23)
VIT_06s0004g08290	-0.86586	KH domain-containing protein
VIT_05s0094g01340	-0.865845	thiopurine methyltransferase
VIT_18s0041g00190	-0.865836	nematode resistance-like protein
VIT_04s0008g04380	-0.865809	vernalization insensitive 3
VIT_14s0108g01380	-0.865781	tRNA/rRNA methyltransferase (SpoU)
VIT_17s0000g03620	-0.865763	Chaperonin 21, Chloroplast
VIT_13s0067g00130	-0.865742	pinene synthase
VIT_11s0016g00370	-0.865741	ARID/BRIGHT DNA-binding domain-containing protein
VIT_11s0037g00570	-0.865664	Anthranilate N-benzoyltransferase
VIT_13s0047g00620	-0.865644	no hit
VIT_19s0090g01400	-0.865636	Wax synthase isoform 1
VIT_18s0117g00050	-0.865631	TIR-NBS-LRR-TIR disease resistance protein
VIT_11s0016g00050	-0.865586	Unknown protein
VIT_13s0064g01040	-0.865565	no hit
VIT_01s0137g00730	-0.865487	Acetylcholinesterase
VIT_13s0064g00140	-0.865381	disease resistance protein (NBS class)
VIT_19s0090g00830	-0.865204	phytepsin
VIT_16s0050g02430	-0.865156	Receptor protein kinase
VIT_01s0010g03620	-0.864898	LHCA2 (Photosystem I light harvesting complex gene 2)
VIT_15s0046g02750	-0.864891	disease resistance protein (TIR-NBS-LRR class)
VIT_05s0094g00480	-0.864863	ethylene-responsive protein
VIT_08s0032g00470	-0.864803	periplasmic beta-glucosidase precursor
VIT_18s0001g03510	-0.864612	similar to flavonol synthase XM_002284374.1
VIT_08s0007g02740	-0.86455	IAA-amino acid hydrolase 1 (ILR1)
VIT_18s0001g13160	-0.864495	tetrapyrrole methylase
VIT_07s0104g00600	-0.864465	elongation factor Tu
VIT_08s0007g03930	-0.864395	delta14-sterol reductase FK (FACKEL)
VIT_00s0682g00030	-0.864307	RuvB DNA helicase protein
VIT_14s0060g02060	-0.864286	tetratricopeptide repeat (TPR)-containing
VIT_03s0063g00930	-0.8642	EMB2745
VIT_01s0011g01680	-0.864165	CHAPERONIN-60ALPHA CPN60A
VIT_11s0016g01230	-0.864162	12-oxophytodienoate reductase 3
VIT_14s0066g00470	-0.864084	Unknown protein
VIT_00s0429g00040	-0.863993	aspartic proteinase nepenthesin-1 precursor
VIT_04s0210g00200	-0.863984	Golgi-localized GRIP domain-containing protein
VIT_05s0102g00190	-0.863943	no hit
VIT_14s0030g01040	-0.863915	no hit
VIT_12s0035g01520	-0.863904	disease resistance protein RPS2
VIT_18s0122g00680	-0.863904	oxygen-evolving complex PsbP
VIT_06s0061g00330	-0.863831	Unknown protein
VIT_08s0007g03310	-0.863786	no hit
VIT_11s0078g00400	-0.863753	Auxin responsive SAUR protein
VIT_11s0016g02640	-0.863568	peptidase M16 inactive domain containing protein
VIT_00s0264g00100	-0.863497	Phospholipase D delta isoform 1b
VIT_04s0008g02090	-0.863453	copper transporter 5
VIT_13s0019g02740	-0.86343	heat shock protein 16.9 kDa class I
VIT_16s0039g01060	-0.863386	CYP89A2
VIT_06s0004g01880	-0.863294	OEP80 (ARABIDOPSIS THALIANA OUTER ENVELOPE PROTEIN OF 80 KDA)
VIT_00s0975g00020	-0.863153	cellulose synthase CSLE1
VIT_05s0020g00400	-0.863107	galactosyltransferase family protein
VIT_06s0004g01650	-0.86308	acetyl-CoA carboxylase, biotin carboxylase
VIT_18s0001g04680	-0.862991	RPG related protein 1 RR1
VIT_01s0011g01390	-0.862955	no hit
VIT_19s0027g01170	-0.862861	disease resistance protein (NBS-LRR class) RGH1
VIT_06s0061g01340	-0.862809	phosphoglycerate mutase
VIT_12s0059g02320	-0.862781	Unknown protein
VIT_15s0045g01340	-0.862708	Ribosomal protein L18 50S
VIT_08s0007g07840	-0.862653	cysteine protease out
VIT_13s0073g00160	-0.862595	Unknown protein
VIT_17s0000g00270	-0.862567	GT2-like trihelix DNA-binding protein
VIT_18s0001g14270	-0.862506	gibberellin-regulated protein 1 (GASA1)
VIT_01s0026g01790	-0.862502	calmodulin binding protein
VIT_12s0028g03870	-0.862493	pentatricopeptide (PPR) repeat-containing protein
VIT_18s0001g02600	-0.86246	ribosomal protein S1, 30S
VIT_04s0008g02640	-0.8624	PAP/fibrillin family
VIT_01s0011g03180	-0.862386	lysine and histidine specific transporter
VIT_00s0897g00010	-0.862262	leucine-rich repeat family protein
VIT_06s0004g03660	-0.862206	pseudo-response regulator 7 (APRR7)
VIT_05s0020g04170	-0.862137	RecA/Rad51/DMC1
VIT_06s0004g03530	-0.862136	NITRATE EXCRETION TRANSPORTER1
VIT_01s0010g02340	-0.862012	Anthranilate N-benzoyltransferase
VIT_18s0001g12210	-0.8619	CYP721A1
VIT_08s0058g00090	-0.861879	Hcr9-Avr4-par1
VIT_08s0007g04510	-0.861867	RPG related protein 1 RR1
VIT_14s0108g00020	-0.861744	PIN8 (PIN-FORMED 8); auxin:hydrogen symporter/ transporter
VIT_12s0134g00270	-0.861665	S-locus lectin protein kinase family
VIT_04s0023g02240	-0.861632	S-adenosyl-L-methionine:salicylic acid carboxyl methyltransferase
VIT_07s0197g00220	-0.861604	-
VIT_11s0065g00990	-0.861557	replication protein A 70 kDa DNA-binding subunit
VIT_03s0063g01050	-0.861456	RNA recognition motif (RRM)-containing protein
VIT_14s0108g01110	-0.861422	Cystathionine gamma-synthase isoform 2
VIT_09s0002g03190	-0.861316	DNA repair protein
VIT_18s0001g08980	-0.861236	beta-1,4-mannosyltransferase
VIT_00s0558g00030	-0.861177	Pro-X carboxypeptidase Lysosomal
VIT_15s0048g01700	-0.861068	CYP86A1
VIT_12s0055g00030	-0.861057	UDP-glucose glucosyltransferase
VIT_07s0104g00760	-0.861044	Unknown protein
VIT_15s0024g00050	-0.860847	no hit
VIT_01s0146g00070	-0.860819	11-beta-hydroxysteroid dehydrogenase
VIT_07s0005g06440	-0.860778	drug/metabolite transporter DMT family transporter
VIT_10s0071g01160	-0.860657	ferredoxin-thioredoxin reductase
VIT_07s0005g01230	-0.860643	transcription initiation factor TFIID subunit D11
VIT_18s0001g07140	-0.860578	zinc finger homeobox 22
VIT_06s0004g05910	-0.860535	organic anion transmembrane transporter
VIT_01s0010g02090	-0.860487	INDETERMINATE(ID)-DOMAIN 5
VIT_14s0108g01260	-0.860369	Unknown protein
VIT_19s0014g04270	-0.860305	S-locus protein kinase
VIT_14s0030g00840	-0.86029	disease resistance protein (NBS-LRR class)
VIT_03s0038g02480	-0.860203	SKP1
VIT_06s0080g00660	-0.860132	no hit
VIT_17s0000g08850	-0.860001	SEC14 cytosolic factor
VIT_13s0019g00260	-0.859993	photosystem II reaction center PsbP
VIT_05s0020g02210	-0.85995	histidine-containing phosphotransfer protein
VIT_03s0038g00960	-0.859908	transcription factor TFIIF
VIT_03s0038g01090	-0.859904	Auxin responsive SAUR protein
VIT_16s0050g01980	-0.859795	EIX receptor 2
VIT_09s0054g01390	-0.859783	beta-Amyrin Synthase
VIT_06s0061g00440	-0.859774	heavy-metal-associated domain-containing protein / copper chaperone (CCH)
VIT_13s0019g04990	-0.85953	nodulin-like protein
VIT_04s0008g05110	-0.859495	no hit
VIT_00s0646g00030	-0.859419	protein serine/threonine kinase
VIT_06s0004g04620	-0.859371	unknown
VIT_15s0024g00980	-0.859204	amidase
VIT_11s0037g00190	-0.859129	Endonuclease/exonuclease/phosphatase, related
VIT_04s0008g00850	-0.859061	unknown
VIT_19s0014g00480	-0.859013	LRR receptor-like serine/threonine-protein kinase
VIT_05s0020g02720	-0.858988	7S globulin precursor, basic
VIT_17s0000g07730	-0.858892	armadillo/beta-catenin repeat / U-box domain-containing protein
VIT_00s2015g00010	-0.858866	no hit
VIT_12s0035g01860	-0.858864	ATP-dependent Clp protease ATP-binding subunit ClpX1 (CLPX)
VIT_10s0003g04460	-0.858833	ABC transporter C member 11
VIT_08s0007g02490	-0.858743	2-cys peroxiredoxin BAS1, chloroplast precursor
VIT_04s0008g01420	-0.85874	HAB2 (Homology to ABI2)
VIT_11s0016g01150	-0.858631	OBP3-RESPONSIVE GENE 4 ORG4
VIT_12s0034g01180	-0.858622	PAP/fibrillin family
VIT_01s0026g02410	-0.858617	Ribosomal protein L34 (RPL34A) 60S
VIT_05s0094g01160	-0.858591	Allyl alcohol dehydrogenase
VIT_01s0011g00660	-0.858562	pentatricopeptide (PPR) repeat
VIT_08s0007g03620	-0.85855	ribosomal protein P2 (RPP2A) acidic 60S
VIT_05s0029g00730	-0.858381	spermine/spermidine synthase
VIT_06s0004g00180	-0.858198	transcription initiation factor TFIID-2 (TFIID-2)
VIT_08s0007g03390	-0.858165	cell division protein ftsZ
VIT_13s0019g04360	-0.858119	GCN5 N-acetyltransferase (GNAT)
VIT_02s0025g00990	-0.858105	multidrug resistance-associated protein 14
VIT_05s0062g00430	-0.858095	UDP-glucose:flavonoid 7-O-glucosyltransferase
VIT_07s0031g02410	-0.858079	Unknown protein
VIT_13s0064g00620	-0.857965	Cation/hydrogen exchanger 28 (CHX28)
VIT_14s0128g00320	-0.857915	amidase
VIT_05s0020g01410	-0.857804	Ribosome 60S subunit biogenesis protein
VIT_12s0028g01080	-0.857756	Photosystem II oxygen-evolving complex precursor, 23kda PSBP
VIT_14s0030g00410	-0.857729	ARABIDOPSIS HISTIDINE PHOSPHOTRANSFER AHP1
VIT_12s0035g01680	-0.85767	CC-NBS-LRR class
VIT_03s0091g00760	-0.857582	interferon-related developmental regulator family
VIT_14s0068g00980	-0.857522	Unknown protein
VIT_13s0067g03420	-0.857519	RabGAP/TBC domain-containing protein
VIT_01s0011g04740	-0.857518	multi-copper oxidase type I
VIT_02s0033g00930	-0.857488	single-strand DNA binding protein
VIT_14s0030g02060	-0.85743	aldo/keto reductase AKR
VIT_02s0087g00170	-0.857344	leucine-rich repeat transmembrane protein kinase
VIT_07s0129g00920	-0.857297	receptor-like protein kinase
VIT_17s0000g06450	-0.857237	ribulose-phosphate 3-epimerase, chloroplast precursor
VIT_06s0009g02380	-0.857201	indigoidine synthase A family protein
VIT_13s0067g00170	-0.857128	autophagy 18 ATG18d
VIT_19s0015g00280	-0.857018	DNA topoisomerase VIA (SPO11-1)
VIT_05s0020g00450	-0.856829	DNA methyltransferase
VIT_08s0007g08870	-0.856806	unknown
VIT_13s0064g00370	-0.856788	Alpha-N-acetylglucosaminidase
VIT_07s0031g01460	-0.856615	Nuclear transcription factor Y subunit B-3
VIT_00s0271g00100	-0.856595	unknown
VIT_19s0085g00890	-0.856582	myb APL (ALTERED PHLOEM DEVELOPMENT)
VIT_04s0023g00780	-0.856571	phage shock protein A
VIT_08s0007g03770	-0.856559	Unknown protein
VIT_11s0118g00450	-0.856522	no hit
VIT_19s0085g00380	-0.856477	Phosphoglycerate kinase
VIT_18s0001g11370	-0.856455	cytochrome b6f complex subunit (petM)
VIT_09s0054g01770	-0.85638	oxidoreductase/ transcriptional repressor
VIT_15s0048g02560	-0.856357	ribonucleoprotein, chloroplast 33 kDa
VIT_02s0025g01520	-0.856333	Unknown protein
VIT_05s0094g01430	-0.856302	Unknown protein
VIT_15s0046g00400	-0.856192	seven in absentia SINA4
VIT_03s0063g01140	-0.856108	Map kinase substrate 1 MKS1
VIT_05s0102g00830	-0.856086	Unknown protein
VIT_02s0025g02270	-0.855962	PRLI-interacting factor G
VIT_00s0253g00060	-0.855938	OBF BINDING PROTEIN 2
VIT_13s0067g00080	-0.85592	COP1-interacting protein 7
VIT_09s0096g00010	-0.855918	disease resistance protein (NBS-LRR class)
VIT_13s0067g03780	-0.855777	leucine-rich repeat protein kinase
VIT_12s0028g02160	-0.855704	Ribulose bisphosphate carboxylase, large chain
VIT_09s0002g01910	-0.855633	Myosin-like protein XIK
VIT_04s0008g04310	-0.855567	oxygen-evolving complex PsbP
VIT_11s0037g00960	-0.855337	NIK1 (NSP-INTERACTING KINASE 1)
VIT_04s0023g01210	-0.855242	geranylgeranyl pyrophosphate synthetase 1, chloroplast precursor
VIT_02s0025g03370	-0.855241	YDA (YODA)
VIT_14s0081g00760	-0.855219	activating signal cointegrator
VIT_18s0001g14300	-0.85513	cytomatrix protein
VIT_02s0025g04710	-0.855092	Unknown protein
VIT_09s0002g02310	-0.855068	metallo-beta-lactamase
VIT_00s1343g00010	-0.855017	glycinamide ribonucleotide transformylase
VIT_08s0007g08470	-0.854864	24-sterol C-methyltransferase
VIT_17s0053g00750	-0.854819	Unknown protein
VIT_09s0054g01010	-0.854706	subtilase family protein
VIT_18s0001g00500	-0.854689	Coiled-coil domain-containing protein 13
VIT_06s0009g01630	-0.854603	disease resistance protein RGA2
VIT_18s0001g03760	-0.854596	holocarboxylase synthetase 1 (HCS1)
VIT_02s0154g00260	-0.854593	Nitrate transporter
VIT_13s0019g01050	-0.854586	disease resistance RPP13 protein 1
VIT_07s0005g02050	-0.854554	carboxylic ester hydrolase
VIT_13s0019g02990	-0.854549	cytokinin-O-glucosyltransferase 2
VIT_02s0012g00650	-0.854357	PBP1 (PINOID-BINDING PROTEIN 1)
VIT_00s0525g00050	-0.854324	Metal transporter CNNM4 (Cyclin-M4)
VIT_00s0207g00210	-0.85418	photosystem II PsbO protein
VIT_16s0050g01950	-0.853995	disease resistance family protein / LRR family
VIT_06s0009g03780	-0.85397	Diphthine synthase
VIT_05s0094g00990	-0.853947	UDP-glucose:salicylic acid glucosyltransferase
VIT_12s0055g00710	-0.85393	Phosphatidylserine decarboxylase
VIT_14s0006g02670	-0.853888	Chloroplastic RNA splicing factor 1
VIT_08s0040g03070	-0.853825	PH3
VIT_06s0004g06340	-0.853819	FLAVODOXIN-LIKE QUINONE REDUCTASE 1
VIT_18s0001g08170	-0.853729	inorganic pyrophosphatase
VIT_18s0001g14980	-0.853702	3-methyl-2-oxobutanoate dehydrogenase
VIT_19s0015g02130	-0.85363	ankyrin repeat
VIT_03s0088g00110	-0.85359	serine carboxypeptidase SCPL17
VIT_04s0008g03050	-0.853556	acetylglutamate kinase
VIT_00s0389g00040	-0.853489	CYP72A1
VIT_00s2594g00010	-0.853464	Receptor protein kinase
VIT_10s0003g03850	-0.853462	Protease Do-like 5
VIT_07s0005g05000	-0.853429	Leucine-rich repeat
VIT_04s0008g00600	-0.853285	RNA polymerase sigma factor SIGC
VIT_08s0056g00570	-0.853259	serine/threonine protein kinase activity
VIT_06s0004g01720	-0.85325	Unknown protein
VIT_18s0001g13350	-0.853071	proton-dependent oligopeptide transport (POT) family protein
VIT_04s0023g03060	-0.853069	kinesin motor protein
VIT_00s0218g00070	-0.852983	Methylmalonate semi-aldehyde dehydrogenase
VIT_15s0046g00290	-0.852936	Auxin response factor 18
VIT_12s0028g03150	-0.852623	Unknown protein
VIT_18s0001g10690	-0.852553	BKI1 (BRI1 KINASE INHIBITOR 1)
VIT_14s0030g00710	-0.852529	Na/H antiporter
VIT_18s0041g01520	-0.852417	TIR-NBS-LRR-TIR disease resistance protein
VIT_07s0031g01470	-0.852326	CONSTITUTIVE EXPRESSION OF PR GENES 5 (CPR5)
VIT_01s0127g00130	-0.852258	Cysteine-rich receptor-like protein kinase 3
VIT_02s0025g03430	-0.852254	GMP synthase
VIT_05s0029g01420	-0.852117	ankyrin repeat
VIT_14s0171g00220	-0.852112	ribosome recycling factor
VIT_08s0007g00320	-0.852044	GTP binding protein
VIT_11s0016g05880	-0.852015	UBIQUITIN-SPECIFIC PROTEASE 12 UBP12
VIT_07s0031g02460	-0.851994	Unknown protein
VIT_06s0004g06790	-0.851784	gibberellin 2-beta-dioxygenase 7
VIT_17s0000g02230	-0.851782	Jasmonate ZIM domain-containing protein 3
VIT_07s0197g00230	-0.851709	disease resistance protein (CC-NBS-LRR class)
VIT_06s0004g08360	-0.851699	NADH dehydrogenase I subunit N
VIT_17s0000g06350	-0.851652	LHCA4 (Photosystem I light harvesting complex gene 4)
VIT_11s0052g01510	-0.851651	MATE efflux family protein
VIT_00s0194g00150	-0.851606	Agenet domain-containing protein
VIT_14s0060g01190	-0.8515	nicotianamine synthase
VIT_18s0072g01040	-0.851441	Invertase, neutral/alkaline
VIT_13s0019g01040	-0.851423	Unknown protein
VIT_14s0128g00290	-0.851392	pentatricopeptide (PPR) repeat-containing
VIT_05s0094g00430	-0.851387	5'-3' exonuclease
VIT_14s0068g00900	-0.851374	no hit
VIT_13s0156g00650	-0.85121	Unknown protein
VIT_10s0003g04990	-0.85116	FERONIA receptor-like kinase
VIT_12s0028g03810	-0.851157	DTW domain-containing protein
VIT_14s0030g01700	-0.851129	no hit
VIT_07s0104g00320	-0.85109	glutathione peroxidase 4
VIT_01s0010g00340	-0.851069	EDA18 (embryo sac development arrest 18)
VIT_12s0057g00380	-0.851044	exopolygalacturonase
VIT_08s0007g04530	-0.851003	carotene hydroxylase Epsilon-ring
VIT_00s1463g00010	-0.850999	Protease Do-like 5
VIT_05s0020g01710	-0.850966	Tonneau 2
VIT_15s0046g02730	-0.850924	disease resistance protein (NBS-LRR class)
VIT_10s0003g03290	-0.850917	intron maturase, type II
VIT_14s0083g00610	-0.850858	pentatricopeptide (PPR) repeat-containing protein
VIT_14s0108g00560	-0.850781	ankyrin repeat
VIT_05s0094g01120	-0.850714	NADP-dependent oxidoreductase
VIT_06s0004g06500	-0.850635	villin
VIT_00s0174g00140	-0.850509	far-red impaired responsive family protein
VIT_07s0031g00160	-0.850498	ubiquitin-conjugating enzyme E2 I
VIT_16s0050g01440	-0.850484	Unknown protein
VIT_04s0008g06410	-0.850426	no hit
VIT_04s0023g01020	-0.850378	BEL1 homeobox 2 protein (BLH2) (SAWTOOTH 1)
VIT_08s0007g04800	-0.850309	carbonic anhydrase precursor
VIT_18s0001g08550	-0.850248	squalene monooxygenase
VIT_12s0059g01820	-0.850229	protein phosphatase 1D
VIT_11s0052g00120	-0.850222	purple acid phosphatase 28- ATPAP28/PAP28
VIT_02s0025g03250	-0.850204	protein kinase
VIT_10s0003g03530	-0.850022	Lupeol synthase
VIT_14s0030g02240	-0.84995	carbon-sulfur lyase
VIT_08s0007g06250	-0.849901	strubbelig receptor family 2
VIT_08s0007g03280	-0.849607	phosphoribosylformimino-5-aminoimidazole carboxamide ribotide isomerase
VIT_00s0630g00010	-0.849604	lipase class 3
VIT_05s0094g01510	-0.849574	Unknown protein
VIT_06s0004g04270	-0.849469	histone H2A.4 HTA12
VIT_05s0102g00810	-0.849324	Unknown protein
VIT_12s0142g00010	-0.84924	no hit
VIT_01s0011g05740	-0.849186	UDP-3-O-acyl N-acetylglycosamine deacetylase
VIT_17s0000g00900	-0.849082	Glutamate 1-semialdehyde aminotransferase
VIT_02s0154g00170	-0.849066	flavin-containing monooxygenase 3
VIT_12s0059g00140	-0.849053	Ankyrin repeat protein
VIT_13s0067g00540	-0.84904	no hit
VIT_18s0001g05910	-0.848848	cytokinin-O-glucosyltransferase 2
VIT_04s0023g01370	-0.848831	ABA-responsive protein HVA22K
VIT_18s0122g00650	-0.848771	no hit
VIT_05s0020g01450	-0.848579	no hit
VIT_12s0057g00130	-0.84853	Sucrose synthase 2
VIT_00s1847g00010	-0.848499	Adenine phosphoribosyltransferase
VIT_01s0026g01950	-0.848397	homeobox-leucine zipper protein HB13
VIT_01s0026g00650	-0.84836	DNA polymerase lambda subunit
VIT_16s0039g01770	-0.848262	major pollen allergen Car b 1 isoforms 1A and 1B
VIT_16s0050g01990	-0.848134	no hit
VIT_05s0051g00010	-0.84813	beta-amylase 1
VIT_19s0014g03210	-0.848095	COP1-interacting protein 7
VIT_14s0060g01680	-0.848068	TPR3 (TOPLESS-RELATED 3)
VIT_14s0030g01170	-0.848035	CC-NBS-LRR class
VIT_02s0025g00280	-0.848012	heat shock protein 81-1
VIT_06s0004g03130	-0.847974	Auxin response factor 4
VIT_05s0062g01170	-0.84795	Ku70
VIT_04s0043g00440	-0.847857	Ribosomal protein S5 (RPS5B) 40S
VIT_05s0029g01310	-0.847627	actin related protein 2/3 complex, subunit 4
VIT_06s0004g02520	-0.847604	TELOMERE REPEAT BINDING FACTOR like TRFL6
VIT_12s0028g01970	-0.847574	serine/threonine-protein kinase NAK
VIT_01s0011g01850	-0.847565	cytochrome c6 (ATC6)
VIT_07s0005g02790	-0.847537	RPK1 (RECEPTOR-LIKE PROTEIN KINASE 1)
VIT_19s0093g00560	-0.847447	ubiquitin-specific protease 25 (UBP25)
VIT_06s0009g00780	-0.847409	exo-1,3-beta-glucanase
VIT_15s0021g01130	-0.847278	Rho GTPase; Rho GTP binding protein
VIT_14s0030g01650	-0.84704	Unknown protein
VIT_16s0098g00290	-0.847009	GLT1 (NADH-dependent glutamate synthase 1 gene)
VIT_09s0018g01300	-0.84698	Unknown protein
VIT_14s0171g00120	-0.846952	Unknown protein
VIT_13s0019g03040	-0.846919	indole-3-acetate beta-glucosyltransferase
VIT_18s0001g14380	-0.84687	brain and reproductive organ-expressed protein
VIT_08s0032g00330	-0.846858	PIGMENT DEFECTIVE 318 (PDE318)
VIT_00s2077g00020	-0.846829	alkaline alpha galactosidase II
VIT_12s0055g01100	-0.846828	beta-hydroxyacyl-ACP dehydratase
VIT_14s0066g01800	-0.84682	phosphatidylinositolglycan class N (PIG-N)
VIT_18s0072g00970	-0.846735	DegP protease,
VIT_12s0034g02500	-0.84664	disease resistance protein
VIT_07s0005g01910	-0.846637	myb family transcription factor DNA methyltransferase 1 associated
VIT_10s0116g00100	-0.846613	strubbelig receptor family 8
VIT_06s0004g03490	-0.846601	Nuclear transcription factor Y subunit B related
VIT_16s0039g01670	-0.846579	cinnamoyl-CoA reductase
VIT_08s0007g01610	-0.846576	KOW domain-containing transcription factor family protein
VIT_05s0020g01240	-0.846556	geranylgeranyl pyrophosphate synthase
VIT_19s0014g02320	-0.846554	Unknown protein
VIT_07s0130g00290	-0.846517	Transposase, IS4
VIT_13s0067g00430	-0.846369	GTB1 (GLOBAL TRANSCRIPTION FACTOR GROUP B1)
VIT_09s0096g00390	-0.84632	disease resistance protein (NBS-LRR class)
VIT_05s0102g00850	-0.846197	Unknown protein
VIT_16s0039g02490	-0.846161	phospholipid scramblase 1
VIT_10s0003g04940	-0.846129	Acyl-CoA synthetases (Acyl-activating enzyme 14)
VIT_19s0014g04630	-0.845748	S-locus protein kinase
VIT_09s0002g01900	-0.845744	APM1 (Aminopeptidase M1)
VIT_19s0014g02800	-0.845665	Unknown protein
VIT_08s0007g03600	-0.845641	KCBP-INTERACTING PROTEIN KINASE
VIT_14s0066g01050	-0.845478	glycogen synthase kinase 3 beta
VIT_04s0023g00410	-0.845327	photosystem I subunit XI (PSAL)
VIT_12s0034g01120	-0.845307	UDP-glycosyltransferase 71A13
VIT_03s0038g02960	-0.845164	pentatricopeptide (PPR) repeat-containing protein
VIT_14s0066g01030	-0.845135	tubulin gamma complex component 2
VIT_01s0010g03310	-0.845091	Unknown protein
VIT_15s0046g02910	-0.845055	Ribosomal protein L21, chloroplast / CL21 (RPL21) 50S
VIT_10s0003g04350	-0.845009	photosystem I subunit X (PSAK)
VIT_01s0113g00420	-0.845004	zinc finger (DHHC type)
VIT_18s0001g11520	-0.844916	flavonoid 3-monooxygenase
VIT_07s0005g04730	-0.844862	no hit
VIT_06s0061g00640	-0.844753	salutaridine reductase
VIT_18s0001g12900	-0.844749	S-adenosyl-L-methionine:salicylic acid carboxyl methyltransferase
VIT_07s0005g03190	-0.844675	ethylene response factor ERF14
VIT_08s0007g02240	-0.844576	Calcium/proton exchanger CAX3
VIT_16s0022g01840	-0.844499	Clp amino terminal domain-containing protein
VIT_06s0004g00220	-0.844432	Protein kinase APK1B
VIT_00s0199g00120	-0.844342	heat shock protein binding
VIT_01s0026g01860	-0.84431	Calcineurin phosphoesterase
VIT_08s0058g01010	-0.844261	unknown
VIT_12s0028g01750	-0.84426	Cell wall hydrolase
VIT_00s0199g00070	-0.844257	pleckstriny (PH) domain-containing protein
VIT_09s0018g01270	-0.844256	ribulose bisphosphate carboxylase/oxygenase activase 2
VIT_12s0035g01620	-0.84423	no hit
VIT_04s0044g00430	-0.844202	nodulin MtN21 family
VIT_02s0025g00200	-0.844186	BEL1 (BELL 1)
VIT_11s0103g00530	-0.844123	oxysterol binding protein
VIT_01s0026g01550	-0.844075	Homeodomain leucine zipper protein HB-1
VIT_05s0094g01410	-0.844059	inositol 1,3,4-trisphosphate 5/6-kinase
VIT_18s0001g04700	-0.844041	GP5 ubiquitin-like
VIT_07s0031g02760	-0.84402	no hit
VIT_18s0041g01470	-0.844008	TIR-NBS-LRR type R protein 7
VIT_19s0027g00390	-0.843968	protein kinase
VIT_03s0091g00500	-0.843926	Unknown protein
VIT_06s0004g01910	-0.843895	ADP,ATP carrier protein
VIT_07s0005g02460	-0.843885	no hit
VIT_08s0007g02180	-0.843712	signal peptidase I
VIT_11s0016g01370	-0.843697	early flowering 4
VIT_19s0015g01330	-0.843642	small nuclear ribonucleoprotein Sm D1
VIT_10s0003g01280	-0.843635	Ribulose bisphosphate carboxylase, large chain
VIT_06s0080g00920	-0.843585	photosystem I subunit O (PSAO)
VIT_06s0004g04130	-0.843535	protein tyrosine phosphatase protein (PAS2)
VIT_17s0000g04850	-0.843534	OBF BINDING PROTEIN 4
VIT_16s0022g02020	-0.843487	no hit
VIT_07s0005g03260	-0.843429	transcription factor TSRF1
VIT_05s0020g02050	-0.843203	DnaJ homolog, subfamily B, member 12
VIT_06s0004g07050	-0.843188	ubiquitin family
VIT_13s0019g02050	-0.843164	ribulose bisphosphate carboxylase/oxygenase activase, chloroplast precursor
VIT_18s0041g01340	-0.842971	disease resistance protein (TIR-NBS-LRR class)
VIT_08s0058g00640	-0.842934	patellin-5
VIT_17s0000g05800	-0.842875	delta-1-pyrroline-5-carboxylate dehydrogenase (P5CDH)
VIT_06s0080g00590	-0.84286	harpin-induced protein
VIT_07s0151g00360	-0.842853	Unknown protein
VIT_13s0074g00620	-0.84274	kelch repeat-containing protein
VIT_04s0079g00160	-0.84263	auxin response factor 8
VIT_07s0031g02030	-0.842606	Polypyrimidine tract-binding protein 3
VIT_07s0005g00970	-0.842592	DNA binding
VIT_01s0011g00030	-0.842568	ACT domain containing protein (ACR4)
VIT_04s0008g05590	-0.842465	F-type H+-transporting ATPase b chain CfoII
VIT_18s0001g03170	-0.84237	nodulin MtN21 family
[truncated: 735 more rows]
