# Supplementary material for: The Transcriptional Responses and Metabolic Consequences of Acclimation to Elevated Light Exposure in Grapevine Berries
Source: Front Plant Sci. 2017 Jul 20;8:1261. doi: 10.3389/fpls.2017.01261 (PMC5518647; doi:10.3389/fpls.2017.01261)
Supplement: Table S5 — Table listing the genes most significantly up and downregulated at each developmental stage (−2 > Log2FC > 2). [file Table5.XLSX]

## Sheet: EL31
Gene info	Gene Expression values (FPKM)		EL31_Exposed vs Control			Functional Annotation
gene_id	EL31_control	EL31_Exposed	log2FC	pvalue	qvalue	Grimplet et al. 2012 functional annotation
VIT_05s0094g01260	1.26151	7.20708	2.51427	5e-05	0.000173953	allyl alcohol dehydrogenase
VIT_01s0146g00150	54.1887	253.32	2.2249	5e-05	0.000173953	BCL-2-ASSOCIATED ATHANOGENE 5
VIT_18s0122g00180	3.18752	15.2393	2.25729	5e-05	0.000173953	Calmodulin
VIT_05s0077g02180	0.435865	2.58458	2.56798	0.00305	0.00771321	chalcone reductase
VIT_08s0058g00210	2.63279	33.4521	3.66744	5e-05	0.000173953	chaperone
VIT_05s0020g04110	138.3	711.993	2.36406	5e-05	0.000173953	ELIP1 (EARLY LIGHT-INDUCABLE PROTEIN)
VIT_12s0034g00080	4.91933	20.6424	2.06908	5e-05	0.000173953	Flavonoid-glucosyltransferase 1
VIT_18s0001g03470	0.73604	19.5357	4.73018	5e-05	0.000173953	Flavonol synthase Vitis vinifera
VIT_19s0015g01720	0.307043	3.43628	3.48434	5e-05	0.000173953	fructose-bisphosphate aldolase, cytoplasmic isozyme 1
VIT_07s0005g01970	2.1148	111.971	5.72646	5e-05	0.000173953	galactinol synthase
VIT_10s0116g00410	0.864462	9.1343	3.40142	5e-05	0.000173953	gibberellin 2-beta-dioxygenase 7
VIT_07s0005g03410	0.0477383	1.21857	4.6739	0.01015	0.0226545	Globulin 11S
VIT_07s0005g03420	0.0689376	2.08074	4.91566	0.01055	0.0234411	globulin isoform 3 11S
VIT_06s0004g05710	0	3.55358	inf	0.0096	0.0215689	GLUTATHIONE S-TRANSFERASE TAU 7
VIT_07s0005g01980	0.555006	18.879	5.08813	5e-05	0.000173953	glycosyl transferase family 8 protein
VIT_02s0154g00490	0.603876	29.4115	5.60599	5e-05	0.000173953	Heat shock 22 kDa protein mitochondrial
VIT_06s0004g04470	88.1711	482.209	2.45128	5e-05	0.000173953	heat shock cognate 70 kDa protein 1
VIT_13s0019g02820	0.485574	33.8544	6.12351	0.0032	0.00805361	heat shock protein
VIT_13s0019g02840	4.06848	128.027	4.97582	5e-05	0.000173953	heat shock protein
VIT_04s0008g01510	3.36106	98.2995	4.8702	5e-05	0.000173953	Heat shock protein (HSP17.6-CII)
VIT_17s0000g07190	121.01	517.367	2.09606	5e-05	0.000173953	Heat shock protein 101
VIT_13s0019g02770	2.20789	100.239	5.50463	5e-05	0.000173953	heat shock protein 16.9 kDa class I
VIT_13s0019g02740	47.3163	373.763	2.98171	5e-05	0.000173953	heat shock protein 16.9 kDa class I
VIT_13s0019g02850	13.0553	239.676	4.19837	5e-05	0.000173953	heat shock protein 17.4 kDa class I
VIT_06s0004g05770	62.8761	679.672	3.43425	5e-05	0.000173953	heat shock protein 17.4 kDa class I
VIT_13s0019g02930	197.156	1036.1	2.39376	5e-05	0.000173953	heat shock protein 17.4 kDa class I
VIT_13s0019g03160	11.4008	219.313	4.26578	5e-05	0.000173953	heat shock protein 18.1 kDa class I
VIT_13s0019g03000	106.332	790.999	2.8951	5e-05	0.000173953	heat shock protein 18.5 kDa class I
VIT_01s0010g02290	50.2958	826.665	4.03879	5e-05	0.000173953	heat shock protein 26a, chloroplast
VIT_11s0037g00510	22.1456	350.696	3.98513	5e-05	0.000173953	Heat shock protein 70
VIT_05s0020g03330	5.09737	21.7201	2.09121	5e-05	0.000173953	Heat shock protein 70
VIT_16s0050g01150	11.476	175.612	3.93571	5e-05	0.000173953	heat shock protein 81-1
VIT_02s0025g00280	91.9783	731.75	2.99199	5e-05	0.000173953	heat shock protein 81-1
VIT_04s0008g01590	8.97272	496.432	5.78991	5e-05	0.000173953	heat shock protein Cytosolic class II low molecular weight
VIT_04s0008g01500	0.632769	31.7955	5.651	0.00075	0.00216378	heat shock protein Cytosolic class II low molecular weight
VIT_04s0008g01520	7.15833	249.597	5.12384	5e-05	0.000173953	heat shock protein Cytosolic class II low molecular weight
VIT_04s0008g01570	6.97229	148.542	4.4131	5e-05	0.000173953	heat shock protein Cytosolic class II low molecular weight
VIT_04s0008g01580	15.294	190.288	3.63715	5e-05	0.000173953	heat shock protein Cytosolic class II low molecular weight
VIT_04s0008g01490	87.6126	834.988	3.25254	5e-05	0.000173953	heat shock protein Cytosolic class II low molecular weight
VIT_19s0085g01050	7.35574	299.276	5.34646	5e-05	0.000173953	heat shock protein HSP17
VIT_13s0019g02780	25.2776	334.798	3.72736	5e-05	0.000173953	Heat shock protein Hsp20
VIT_12s0035g01910	65.1986	387.003	2.56943	5e-05	0.000173953	heat shock protein HSP22.7
VIT_02s0154g00480	29.8892	302.468	3.33909	5e-05	0.000173953	heat shock protein MTSHP
VIT_18s0089g01270	19.6766	395.761	4.33008	5e-05	0.000173953	Heat shock protein precursor 22.0 kDa class IV
VIT_00s0179g00150	6.09807	29.2643	2.26272	5e-05	0.000173953	heat shock transcription factor A6B
VIT_04s0008g01110	82.4041	338.954	2.0403	5e-05	0.000173953	heat shock transcription factor A6B
VIT_13s0019g03090	9.70868	233.403	4.58741	5e-05	0.000173953	Heat-shock protein Low molecular weight
VIT_01s0011g04820	24.0294	128.087	2.41426	5e-05	0.000173953	molecular chaperone DnaJ
VIT_11s0016g04080	238.219	1030.36	2.11279	5e-05	0.000173953	Multiprotein-bridging factor 1c MBF1C
VIT_15s0048g02310	0.889081	3.85545	2.11651	0.00195	0.00515867	NAC transcription factor-like 9 NTL9
VIT_14s0066g00700	0.820554	6.0059	2.87171	0.00255	0.00657517	oleosin H-isoform
VIT_02s0025g04060	41.5927	215.229	2.37147	5e-05	0.000173953	Rab/Ypt GTPase Ara4-interacting protein
VIT_13s0047g00110	101.559	522.468	2.36303	5e-05	0.000173953	Ripening regulated protein DDTFR8
VIT_00s0379g00050	0.163159	1.42472	3.12633	0.00195	0.00515867	short-chain dehydrogenase/reductase (SDR)
VIT_09s0002g06790	1.0828	7.09044	2.71111	5e-05	0.000173953	small heat shock protein (HSP26.5-P) 26.5 kDa class I
VIT_13s0019g00860	25.133	254.042	3.33741	5e-05	0.000173953	small heat-shock protein HSP17.5 Cytosolic class I
VIT_04s0008g01550	11.4692	283.106	4.6255	5e-05	0.000173953	small molecular heat shock protein 17.5
VIT_19s0014g00080	3.28368	17.8736	2.44444	5e-05	0.000173953	steroid 5alpha-reductase
VIT_05s0077g01930	0.469415	4.48155	3.25506	5e-05	0.000173953	Sucrose synthase
VIT_08s0007g00920	3.90771	24.1583	2.62813	5e-05	0.000173953	Tropinone reductases
VIT_15s0046g00490	3.37086	15.3044	2.18276	5e-05	0.000173953	wax synthase
VIT_18s0001g05290	2.49753	0.601473	-2.05393	5e-05	0.000173953	(-)-germacrene D synthase
VIT_11s0016g04590	1.97101	0.4437	-2.15128	5e-05	0.000173953	ABC transporter g family pleiotropic drug resistance 12 PDR12
VIT_11s0016g02750	6.66913	0	-inf	0.0142	0.0305145	Ankyrin repeat protein
VIT_19s0027g00670	1.16696	0	-inf	0.0138	0.0297523	arsenite-transporting ATPase (ArsA)
VIT_03s0038g01180	7.12871	1.27479	-2.48338	0.01145	0.0252051	Auxin responsive SAUR protein
VIT_01s0011g05150	48.5616	11.0946	-2.12996	5e-05	0.000173953	Bet v I allergen
VIT_03s0091g00750	1.07386	0.141469	-2.92424	5e-05	0.000173953	beta-1,4-xylosidase
VIT_04s0023g00710	1.55812	0.134013	-3.53935	0.0005	0.0014916	carboxypeptidase I precursor
VIT_10s0003g03490	2.90366	0.646989	-2.16606	0.00015	0.000489761	GA 2-oxidase
VIT_08s0007g01400	5.92454	1.36637	-2.11635	5e-05	0.000173953	Glutathione S-transferase 8 GSTU8
VIT_02s0025g00580	1.2059	0.225609	-2.41821	0.00015	0.000489761	Glycoside hydrolase, family 5
VIT_10s0003g02960	38.6686	4.99131	-2.95367	0.0001	0.000335066	glycosyl hydrolase family 17 protein
VIT_10s0071g00370	1.65173	0.35933	-2.2006	0.00755	0.0174031	GRAM domain-containing protein / ABA-responsive
VIT_19s0027g01810	205.992	43.2831	-2.25071	5e-05	0.000173953	invertase/pectin methylesterase inhibitor
VIT_09s0002g04140	2.48284	0.615435	-2.01231	0.00295	0.00748371	isochorismatase protein rutB
VIT_13s0019g01920	1.91212	0.213405	-3.16351	5e-05	0.000173953	laccase
VIT_18s0122g00420	43.8103	8.6667	-2.33771	5e-05	0.000173953	Laccase
VIT_08s0007g00660	5.4634	1.12129	-2.28464	5e-05	0.000173953	laccase
VIT_01s0010g02520	2.48079	0.227295	-3.44816	0.00045	0.00135405	LYSINE HISTIDINE TRANSPORTER 1
VIT_01s0011g02250	3.75031	0.180705	-4.3753	5e-05	0.000173953	metal-nicotianamine transporter YSL7
VIT_04s0043g00290	6.28057	1.10454	-2.50745	0.0001	0.000335066	microtubule-associated protein
VIT_04s0043g00300	5.14975	1.17979	-2.12597	0.00015	0.000489761	microtubule-associated protein
VIT_18s0001g00740	1.44804	0.242047	-2.58074	0.0131	0.0284034	ornithine decarboxylase
VIT_06s0004g07900	5.97908	1.04666	-2.51414	0.0001	0.000335066	ovate family protein 17 OFP17
VIT_13s0019g01520	138.146	17.1033	-3.01385	5e-05	0.000173953	protease inhibitor/seed storage/lipid transfer protein (LTP)
VIT_13s0067g01750	397.603	0	-inf	0.00135	0.00369681	Receptor protein kinase
VIT_07s0005g00830	41.6882	10.0408	-2.05376	5e-05	0.000173953	subtilisin protease
VIT_09s0054g00690	111.834	16.4113	-2.7686	5e-05	0.000173953	vacuolar processing enzyme alpha

## Sheet: EL33
Gene info	Gene Expression values (FPKM)		EL33_Exposed vs Control			Functional Annotation
gene_id	EL33_control	EL33_Exposed	log2FC	pvalue	qvalue	Grimplet et al. 2012 functional annotation
VIT_18s0001g03470	2.28772	26.4755	3.53268	5e-05	0.000173953	Flavonol synthase Vitis vinifera
VIT_11s0016g02380	0.653768	7.9763	3.60887	5e-05	0.000173953	1-aminocyclopropane-1-carboxylate oxidase 2
VIT_18s0001g07320	3.50455	14.528	2.05154	5e-05	0.000173953	2-oxoglutarate/malate carrier protein, Mitochondrial
VIT_02s0087g00930	2.53309	11.872	2.2286	5e-05	0.000173953	9-cis-epoxycarotenoid dioxygenase
VIT_06s0009g01140	0.15993	1.67624	3.38972	0.001	0.00281517	Amino acid permease
VIT_19s0015g01290	1.43957	7.3434	2.35081	5e-05	0.000173953	amino acid permease 7
VIT_13s0019g00330	90.797	497.719	2.45461	5e-05	0.000173953	Aquaporin TIP1;3
VIT_16s0098g01150	4.1228	34.0397	3.04552	5e-05	0.000173953	Auxin-responsive SAUR29
VIT_15s0021g02700	13.503	176.57	3.70889	5e-05	0.000173953	Beta-expansin (EXPB4)
VIT_03s0038g01380	21.0762	96.9396	2.20147	5e-05	0.000173953	calcium-binding EF hand
VIT_18s0122g00180	5.17321	24.3962	2.23752	5e-05	0.000173953	Calmodulin
VIT_10s0003g01410	0.881985	12.1703	3.78646	5e-05	0.000173953	CBL-interacting protein kinase 20 (CIPK20)
VIT_08s0058g00210	5.96005	73.7542	3.62933	5e-05	0.000173953	chaperone
VIT_05s0094g00340	145.065	1414.49	3.28551	5e-05	0.000173953	Chitinase class IV
VIT_06s0009g03120	0.196713	1.15657	2.55569	0.0003	0.000932376	CYP79A2
VIT_05s0020g04110	218.284	1052.19	2.26912	5e-05	0.000173953	ELIP1 (EARLY LIGHT-INDUCABLE PROTEIN)
VIT_00s0317g00140	0.0869116	1.09671	3.65749	0.00065	0.00189844	exocyst subunit EXO70 H2
VIT_15s0046g01920	0.337838	1.97681	2.54877	5e-05	0.000173953	FERRIC REDUCTION OXIDASE 2
VIT_14s0108g00590	0.659835	8.744	3.72812	5e-05	0.000173953	FtsH protease
VIT_07s0005g01970	29.3933	212.854	2.8563	5e-05	0.000173953	galactinol synthase
VIT_01s0127g00470	21.1441	86.0525	2.02496	5e-05	0.000173953	galactinol synthase
VIT_08s0007g05860	2.66939	31.7818	3.57362	5e-05	0.000173953	GASA like
VIT_14s0108g00740	13.0166	74.1784	2.51064	5e-05	0.000173953	GASA4
VIT_10s0116g00410	3.1051	13.1652	2.08402	5e-05	0.000173953	gibberellin 2-beta-dioxygenase 7
VIT_03s0063g01290	3.14966	35.1017	3.47827	5e-05	0.000173953	gibberellin 20 oxidase 2
VIT_07s0005g01980	6.1525	43.6084	2.82536	5e-05	0.000173953	glycosyl transferase family 8 protein
VIT_02s0154g00490	8.24179	82.8389	3.32928	5e-05	0.000173953	Heat shock 22 kDa protein mitochondrial
VIT_13s0019g02820	4.40453	69.2591	3.97494	5e-05	0.000173953	heat shock protein
VIT_13s0019g02840	27.2376	264.966	3.28214	5e-05	0.000173953	heat shock protein
VIT_04s0008g01510	12.4896	108.382	3.11732	5e-05	0.000173953	Heat shock protein (HSP17.6-CII)
VIT_13s0019g02760	2.85243	39.2212	3.78137	5e-05	0.000173953	heat shock protein 16.9 kDa class I
VIT_13s0019g02770	8.41845	114.283	3.76291	5e-05	0.000173953	heat shock protein 16.9 kDa class I
VIT_13s0019g02740	92.8147	429.769	2.21114	5e-05	0.000173953	heat shock protein 16.9 kDa class I
VIT_13s0019g02850	79.8933	439.638	2.46017	5e-05	0.000173953	heat shock protein 17.4 kDa class I
VIT_06s0004g05770	261.344	1278.65	2.29061	5e-05	0.000173953	heat shock protein 17.4 kDa class I
VIT_13s0019g03160	31.391	275.303	3.1326	5e-05	0.000173953	heat shock protein 18.1 kDa class I
VIT_16s0098g01060	1.36451	21.3482	3.96766	5e-05	0.000173953	heat shock protein 26a, chloroplast
VIT_01s0010g02290	156.547	1123.24	2.84299	5e-05	0.000173953	heat shock protein 26a, chloroplast
VIT_11s0037g00510	68.6901	425.568	2.63122	5e-05	0.000173953	Heat shock protein 70
VIT_16s0050g01150	44.0654	255.911	2.53792	5e-05	0.000173953	heat shock protein 81-1
VIT_02s0025g00280	132.92	582.281	2.13116	5e-05	0.000173953	heat shock protein 81-1
VIT_04s0008g01500	1.97598	58.1308	4.87867	5e-05	0.000173953	heat shock protein Cytosolic class II low molecular weight
VIT_04s0008g01520	42.9839	534.616	3.63664	5e-05	0.000173953	heat shock protein Cytosolic class II low molecular weight
VIT_04s0008g01590	81.199	871.98	3.42476	5e-05	0.000173953	heat shock protein Cytosolic class II low molecular weight
VIT_04s0008g01570	21.5225	180.643	3.06922	5e-05	0.000173953	heat shock protein Cytosolic class II low molecular weight
VIT_04s0008g01580	35.8029	245.209	2.77586	5e-05	0.000173953	heat shock protein Cytosolic class II low molecular weight
VIT_04s0008g01490	178.963	999.463	2.48149	5e-05	0.000173953	heat shock protein Cytosolic class II low molecular weight
VIT_19s0085g01050	37.2126	444.704	3.57898	5e-05	0.000173953	heat shock protein HSP17
VIT_13s0019g02780	82.5377	449.442	2.44501	5e-05	0.000173953	Heat shock protein Hsp20
VIT_02s0154g00480	111.281	527.988	2.2463	5e-05	0.000173953	heat shock protein MTSHP
VIT_13s0019g03090	37.3086	282.684	2.92161	5e-05	0.000173953	Heat-shock protein Low molecular weight
VIT_16s0022g00960	263.445	1165.25	2.14506	5e-05	0.000173953	invertase/pectin methylesterase inhibitor
VIT_06s0004g02560	336.989	2266.74	2.74985	5e-05	0.000173953	Kiwellin Ripening-related protein grip22
VIT_18s0164g00100	0.481258	1.94488	2.0148	5e-05	0.000173953	Laccase
VIT_09s0002g06430	4.34343	19.7423	2.18438	5e-05	0.000173953	lactoylglutathione lyase
VIT_07s0151g00840	0.637328	2.61825	2.0385	0.0001	0.000335066	Late embryogenesis abundant protein D-34 (LEA D-34)
VIT_00s0346g00110	1.42629	8.94753	2.64922	5e-05	0.000173953	mannitol dehydrogenase
VIT_03s0038g03570	14.6329	89.0882	2.60601	5e-05	0.000173953	monocopper oxidase SKS5 (SKU5 Similar 5)
VIT_19s0014g01240	0	1.67274	inf	0.02395	0.0482788	morphogenesis of root hair 1 MRH1
VIT_02s0033g00380	0	21.4498	inf	0.0002	0.000640331	myb VVMYBA1
VIT_02s0033g00390	2.14755	20.4584	3.25193	5e-05	0.000173953	MybA2
VIT_02s0033g00450	2.97357	37.8993	3.6719	5e-05	0.000173953	MybA3
VIT_03s0063g01960	9.11042	57.2192	2.65091	5e-05	0.000173953	non-symbiotic hemoglobin class 1
VIT_17s0000g09810	17.7596	229.918	3.69445	5e-05	0.000173953	pectate lyase
VIT_00s0323g00070	2.51228	28.4163	3.49965	5e-05	0.000173953	pectin methylesterase inhibitor
VIT_16s0050g00400	0.185641	1.00367	2.43471	0.0173	0.0363564	photoassimilate-responsive protein PAR-1a
VIT_11s0016g05530	11.1015	48.3624	2.12313	5e-05	0.000173953	plastocyanin domain-containing protein
VIT_08s0007g08330	17.5757	103.754	2.56152	5e-05	0.000173953	polygalacturonase PG1
VIT_16s0050g02680	2.16966	10.7387	2.30728	5e-05	0.000173953	protein phosphatase 2C
VIT_05s0020g05040	0	4.1638	inf	0.0066	0.0154285	Proteinase inhibitor 1 PPI3B2
VIT_00s0274g00090	6.45314	35.2085	2.44785	5e-05	0.000173953	quinone oxidoreductase
VIT_18s0001g01570	1.68195	7.26862	2.11154	5e-05	0.000173953	Seed maturation protein PM31
VIT_08s0040g01200	0.633299	5.33137	3.07355	5e-05	0.000173953	short-chain type alcohol dehydrogenase
VIT_09s0002g06790	4.07882	22.028	2.43311	5e-05	0.000173953	small heat shock protein (HSP26.5-P) 26.5 kDa class I
VIT_13s0019g00860	103.49	539.431	2.38195	5e-05	0.000173953	small heat-shock protein HSP17.5 Cytosolic class I
VIT_04s0008g01530	0.510559	5.66785	3.47265	5e-05	0.000173953	small molecular heat shock protein 17.5
VIT_04s0008g01550	40.6904	340.083	3.06313	5e-05	0.000173953	small molecular heat shock protein 17.5
VIT_19s0014g00080	1.95644	8.11856	2.05299	5e-05	0.000173953	steroid 5alpha-reductase
VIT_02s0025g04290	1.52845	15.2731	3.32085	5e-05	0.000173953	thaumatin
VIT_02s0025g04300	73.5068	583.033	2.98763	5e-05	0.000173953	Thaumatin
VIT_18s0001g11930	15.4636	63.1849	2.0307	5e-05	0.000173953	Thaumatin SCUTL2
VIT_02s0025g04330	142.463	1825.94	3.67998	5e-05	0.000173953	Thaumatin VVTL1 [Vitis vinifera]
VIT_02s0025g03730	1.04086	8.60225	3.04694	5e-05	0.000173953	translation initiation factor 2B
VIT_19s0090g00120	0.484503	2.12407	2.13226	0.0004	0.0012156	ubiquitin-conjugating enzyme E2 variant
VIT_01s0011g06010	0.641094	4.00698	2.64391	5e-05	0.000173953	VACUOLAR IRON TRANSPORTER 1
VIT_18s0001g10160	1.13352	5.16222	2.18718	5e-05	0.000173953	WUSCHEL homeobox 4
VIT_06s0061g00550	231.449	1115.75	2.26926	5e-05	0.000173953	xyloglucan endotransglucosylase/hydrolase 32
VIT_09s0054g00350	0	2.14416	inf	0.0167	0.0352558	Ycf2
VIT_07s0005g03400	1.99803	0.0419234	-5.57468	0.00265	0.00679669	Globulin 11S
VIT_11s0052g01230	8.98001	0.290546	-4.94988	0.00025	0.000787506	xyloglucan endotransglucosylase/hydrolase 23
VIT_17s0000g02630	10.6138	0.375264	-4.82189	0.00855	0.0194592	TFL1 (TERMINAL FLOWER 1)
VIT_14s0128g00200	39.4822	2.28749	-4.10937	5e-05	0.000173953	7S globulin precursor, basic
VIT_07s0151g00640	33.3682	1.93456	-4.1084	5e-05	0.000173953	globulin-1 S allele precursor
VIT_06s0004g03260	2.68133	0.159374	-4.07246	0.0001	0.000335066	major protein body membrane protein MP27
VIT_07s0005g03420	92.9464	6.91587	-3.74842	5e-05	0.000173953	globulin isoform 3 11S
VIT_12s0059g02350	1.76933	0.131831	-3.74645	5e-05	0.000173953	Isocitrate lyase (Isocitrase) (Isocitratase) (ICL)
VIT_07s0005g03410	103.193	7.74537	-3.73587	5e-05	0.000173953	Globulin 11S
VIT_19s0177g00090	283.196	21.4025	-3.72595	5e-05	0.000173953	Albumin, 2S
VIT_00s1290g00010	222.609	17.1845	-3.69534	5e-05	0.000173953	chitinase Class I
VIT_14s0066g00710	6.39199	0.630956	-3.34065	0.0047	0.0113932	oleosin H-isoform
VIT_05s0062g00810	1.11422	0.139445	-2.99826	0.0236	0.0476956	lipoprotein
VIT_10s0597g00010	3.56027	0.487069	-2.86979	0.00835	0.019051	stem-specific protein TSJT1
VIT_17s0000g09000	7.5065	1.06842	-2.81266	0.00155	0.00418875	Oleosin OLE-2
VIT_10s0071g01120	1.38337	0.213868	-2.69339	0.0003	0.000932376	Alpha-galactosidase
VIT_16s0013g00880	8.82107	1.54187	-2.51627	0.0009	0.00255658	Oleosin OLE-4
VIT_19s0177g00080	2.70533	0.531527	-2.34759	0.01535	0.0327132	Retrotransposon
VIT_12s0057g00170	21.1749	4.22348	-2.32585	0.0007	0.00203196	wound-induced
VIT_19s0014g01690	1.0696	0.224762	-2.2506	0.00315	0.00794141	calmodulin-binding region IQD10
VIT_05s0020g02700	1.8209	0.388788	-2.2276	0.00975	0.0218686	transcription factor MUTE
VIT_13s0019g01550	6.87249	1.50303	-2.19296	0.01485	0.0317657	protease inhibitor/seed storage/lipid transfer protein (LTP)
VIT_09s0002g03140	16.1657	3.71624	-2.12102	5e-05	0.000173953	lipase GDSL
VIT_04s0008g03200	2.23492	0.525504	-2.08845	0.0112	0.0247189	Lachrymatory factor synthase
VIT_18s0089g01230	1.32555	0.327417	-2.0174	0.00135	0.00369681	fructokinase-2
VIT_10s0003g05650	26.6408	0	-inf	0.02285	0.0463699	-
VIT_04s0008g03940	6.96769	0	-inf	0.02285	0.0463699	BURP domain-containing protein
VIT_14s0066g00890	11.7559	0	-inf	0.0055	0.0131171	cytochrome c oxidase subunit Vc
VIT_19s0027g01690	2.83161	0	-inf	0.02285	0.0463699	disease resistance protein RPS2
VIT_17s0000g00040	8.72319	0	-inf	0.00135	0.00369681	pentatricopeptide (PPR) repeat-containing

## Sheet: EL35
Gene info	Gene Expression values (FPKM)		EL35_Exposed vs Control			Functional Annotation
gene_id	EL34_control	EL34_Exposed	log2FC	pvalue	qvalue	Grimplet et al. 2012 functional annotation
VIT_16s0013g00870	0	1.1179	inf	5e-05	0.000173953	zinc finger (CCCH-type) family protein
VIT_11s0052g01230	0	11.0685	inf	5e-05	0.000173953	xyloglucan endotransglucosylase/hydrolase 23
VIT_08s0032g00590	0	4.8023	inf	5e-05	0.000173953	universal stress protein (USP) family protein
VIT_17s0000g02630	0	2.13877	inf	5e-05	0.000173953	TFL1 (TERMINAL FLOWER 1)
VIT_00s0304g00040	0	1.42063	inf	5e-05	0.000173953	Succinate dehydrogenase iron-sulfur protein, Mitochondrial
VIT_04s0008g01560	0	1.46644	inf	5e-05	0.000173953	small molecular heat shock protein 17.5
VIT_12s0035g01000	0	1.33944	inf	0.00145	0.00394201	serine protease inhibitor, serine-type
VIT_03s0088g00150	0	2.13499	inf	0.00425	0.0104062	serine carboxypeptidase SCPL17
VIT_14s0128g00340	0	2.91307	inf	5e-05	0.000173953	seed maturation protein PM34
VIT_13s0073g00180	0	1.66406	inf	0.02265	0.0460864	Rieske [2Fe-2S] domain
VIT_14s0108g00520	0	24.0576	inf	5e-05	0.000173953	protease inhibitor/seed storage/lipid transfer protein (LTP)
VIT_13s0019g01550	0	7.23028	inf	5e-05	0.000173953	protease inhibitor/seed storage/lipid transfer protein (LTP)
VIT_05s0051g00510	0	19.4763	inf	0.00145	0.00394201	outer membrane protein
VIT_17s0000g09000	0	14.3483	inf	5e-05	0.000173953	Oleosin OLE-2
VIT_04s0023g03910	0	1.14777	inf	0.0003	0.000932376	metal-binding protein
VIT_05s0062g00810	0	4.83503	inf	5e-05	0.000173953	lipoprotein
VIT_05s0124g00120	0	2.55985	inf	0.00455	0.0110629	lipase class 3
VIT_14s0030g01470	0	2.12426	inf	5e-05	0.000173953	Late embryogenesis abundant protein D-34 (LEA D-34)
VIT_12s0059g02350	0	1.24184	inf	5e-05	0.000173953	Isocitrate lyase (Isocitrase) (Isocitratase) (ICL)
VIT_05s0049g01870	0	1.77783	inf	0.00095	0.00268594	import receptor subunit TOM22 homolog 2, Mitochondrial
VIT_13s0019g02760	0	17.344	inf	5e-05	0.000173953	heat shock protein 16.9 kDa class I
VIT_18s0001g01610	0	3.87359	inf	5e-05	0.000173953	Heat shock protein 16.9
VIT_08s0007g04250	0	1.05529	inf	5e-05	0.000173953	exostosin
VIT_13s0067g01250	0	3.08291	inf	0.0003	0.000932376	Em protein GEA6 (EM6)
VIT_06s0004g00970	0	1.22777	inf	0.02395	0.0482788	Dirigent protein
VIT_13s0019g05120	0	1.96145	inf	5e-05	0.000173953	cysteine proteinase precursor
VIT_05s0029g00370	0	2.46834	inf	0.00025	0.000787506	Cystatin
VIT_00s0194g00050	0	19.5135	inf	0.02265	0.0460864	Calcineurin B protein 3
VIT_00s0253g00030	0	1.93009	inf	5e-05	0.000173953	BTI2 (VIRB2-INTERACTING PROTEIN 2)
VIT_03s0038g01090	0	1.07072	inf	0.00145	0.00394201	Auxin responsive SAUR protein
VIT_01s0010g03580	0	1.72807	inf	0.0232	0.046983	ASYNAPTIC 1 ASY1
VIT_08s0007g02460	0	1.96704	inf	5e-05	0.000173953	aspartyl protease
VIT_13s0064g01820	0	2.35775	inf	0.00025	0.000787506	AP2-associated kinase
VIT_00s0120g00290	0	3.76018	inf	0.00145	0.00394201	aminopeptidase
VIT_08s0058g00650	0	2.26811	inf	5e-05	0.000173953	aldose reductase
VIT_01s0146g00470	0	13.3915	inf	0.00145	0.00394201	-
VIT_07s0005g03410	0.169226	139.761	9.6898	5e-05	0.000173953	Globulin 11S
VIT_07s0005g03420	0.235164	118.142	8.97265	5e-05	0.000173953	globulin isoform 3 11S
VIT_19s0177g00090	0.558078	181.024	8.3415	0.0001	0.000335066	Albumin, 2S
VIT_00s1290g00010	0.657415	204.14	8.27854	5e-05	0.000173953	chitinase Class I
VIT_07s0151g00640	0.379243	99.7789	8.03947	5e-05	0.000173953	globulin-1 S allele precursor
VIT_08s0058g00210	0.661854	64.7704	6.61268	0.00045	0.00135405	chaperone
VIT_02s0154g00490	0.571302	53.648	6.55313	5e-05	0.000173953	Heat shock 22 kDa protein mitochondrial
VIT_14s0108g00590	0.078796	6.45621	6.35642	0.0004	0.0012156	FtsH protease
VIT_19s0085g01050	3.44631	217.941	5.98274	5e-05	0.000173953	heat shock protein HSP17
VIT_04s0008g01500	1.07465	61.4362	5.83715	5e-05	0.000173953	heat shock protein Cytosolic class II low molecular weight
VIT_13s0019g02840	1.43587	79.7906	5.79622	5e-05	0.000173953	heat shock protein
VIT_04s0008g01590	9.61154	433.453	5.49496	5e-05	0.000173953	heat shock protein Cytosolic class II low molecular weight
VIT_13s0019g02770	0.75727	33.1309	5.45123	5e-05	0.000173953	heat shock protein 16.9 kDa class I
VIT_18s0001g01570	0.716485	30.2571	5.40019	5e-05	0.000173953	Seed maturation protein PM31
VIT_16s0050g01150	4.6211	164.415	5.15296	5e-05	0.000173953	heat shock protein 81-1
VIT_04s0008g01530	0.136279	4.47489	5.03721	5e-05	0.000173953	small molecular heat shock protein 17.5
VIT_04s0008g01570	4.85788	156.982	5.01413	5e-05	0.000173953	heat shock protein Cytosolic class II low molecular weight
VIT_13s0019g02740	6.55074	185.277	4.82189	5e-05	0.000173953	heat shock protein 16.9 kDa class I
VIT_04s0008g01550	12.7815	347.587	4.76525	5e-05	0.000173953	small molecular heat shock protein 17.5
VIT_13s0019g02780	9.4257	239.97	4.67011	5e-05	0.000173953	Heat shock protein Hsp20
VIT_01s0010g02290	21.1036	503.799	4.57729	5e-05	0.000173953	heat shock protein 26a, chloroplast
VIT_04s0008g01510	2.91733	65.9989	4.49972	5e-05	0.000173953	Heat shock protein (HSP17.6-CII)
VIT_05s0020g00600	0.449956	9.1579	4.34716	5e-05	0.000173953	1-cys peroxiredoxin
VIT_13s0019g03090	6.93678	139.979	4.3348	5e-05	0.000173953	Heat-shock protein Low molecular weight
VIT_02s0154g00480	24.206	473.33	4.28941	5e-05	0.000173953	heat shock protein MTSHP
VIT_13s0019g02850	14.5305	277.125	4.25338	5e-05	0.000173953	heat shock protein 17.4 kDa class I
VIT_13s0019g03160	8.06947	135.625	4.07101	5e-05	0.000173953	heat shock protein 18.1 kDa class I
VIT_07s0005g01980	1.55918	26.1364	4.0672	5e-05	0.000173953	glycosyl transferase family 8 protein
VIT_07s0005g01970	7.25375	121.082	4.06111	5e-05	0.000173953	galactinol synthase
VIT_02s0025g00280	28.9472	467.563	4.01367	5e-05	0.000173953	heat shock protein 81-1
VIT_13s0019g03000	26.6584	396.622	3.8951	5e-05	0.000173953	heat shock protein 18.5 kDa class I
VIT_18s0001g03470	4.64526	67.0511	3.85143	5e-05	0.000173953	Flavonol synthase Vitis vinifera
VIT_16s0098g01060	0.52853	7.10989	3.74977	5e-05	0.000173953	heat shock protein 26a, chloroplast
VIT_05s0020g03530	0.185155	2.34822	3.66477	0.00365	0.00907162	Late embryogenesis abundant protein D-34 (LEA D-34)
VIT_01s0146g00150	26.8037	335.255	3.64475	5e-05	0.000173953	BCL-2-ASSOCIATED ATHANOGENE 5
VIT_18s0122g00180	4.99365	58.991	3.56233	5e-05	0.000173953	Calmodulin
VIT_12s0028g01180	30.3772	336.691	3.47037	5e-05	0.000173953	Non-specific lipid-transfer protein
VIT_04s0008g01490	56.0092	616.084	3.45939	5e-05	0.000173953	heat shock protein Cytosolic class II low molecular weight
VIT_14s0066g01880	10.7191	116.255	3.43904	5e-05	0.000173953	Zinc finger AN1 domain-containing stress-associated protein 12 (SAP12)
VIT_18s0089g01270	33.3538	360.968	3.43595	5e-05	0.000173953	Heat shock protein precursor 22.0 kDa class IV
VIT_13s0019g02930	45.1731	475.346	3.39544	5e-05	0.000173953	heat shock protein 17.4 kDa class I
VIT_00s0323g00100	0.24976	2.61916	3.39049	5e-05	0.000173953	vacuolar processing enzyme beta
VIT_18s0001g06750	0.168421	1.72142	3.35345	0.00125	0.00345156	Steroleosin-B
VIT_00s0179g00150	1.60105	15.444	3.26996	5e-05	0.000173953	heat shock transcription factor A6B
VIT_11s0037g00510	40.8519	384.893	3.23598	5e-05	0.000173953	Heat shock protein 70
VIT_09s0002g06070	2.55758	23.1224	3.17644	5e-05	0.000173953	late embryogenesis abundant protein
VIT_13s0019g00860	35.6518	306.28	3.10281	5e-05	0.000173953	small heat-shock protein HSP17.5 Cytosolic class I
VIT_04s0008g01580	25.3434	216.82	3.09682	5e-05	0.000173953	heat shock protein Cytosolic class II low molecular weight
VIT_04s0008g01520	120.542	1022.46	3.08443	5e-05	0.000173953	heat shock protein Cytosolic class II low molecular weight
VIT_04s0044g00210	0.182862	1.51577	3.05123	0.00095	0.00268594	mannitol dehydrogenase
VIT_04s0008g01110	30.7075	248.739	3.01797	5e-05	0.000173953	heat shock transcription factor A6B
VIT_13s0047g00110	61.7203	485.782	2.97649	5e-05	0.000173953	Ripening regulated protein DDTFR8
VIT_17s0000g07190	51.0399	401.565	2.97594	5e-05	0.000173953	Heat shock protein 101
VIT_01s0137g00330	0.285259	2.15825	2.91952	0.0001	0.000335066	Cysteine endopeptidase
VIT_09s0002g01320	0.253101	1.90178	2.90957	0.0141	0.0303272	germin-like protein
VIT_06s0004g05770	45.1952	335.698	2.89292	5e-05	0.000173953	heat shock protein 17.4 kDa class I
VIT_01s0011g04990	33.4667	226.399	2.75807	5e-05	0.000173953	chaperonin
VIT_05s0049g01650	0.306519	2.02567	2.72435	5e-05	0.000173953	cyclopropane fatty acid synthase
VIT_16s0022g00510	273.684	1666.47	2.60622	5e-05	0.000173953	Heat shock 22 kDa protein
VIT_02s0025g04060	34.8116	209.026	2.58605	5e-05	0.000173953	Rab/Ypt GTPase Ara4-interacting protein
VIT_06s0004g04470	90.3409	530.311	2.55339	5e-05	0.000173953	heat shock cognate 70 kDa protein 1
VIT_05s0020g00480	1.06186	6.1038	2.52312	5e-05	0.000173953	mitochondrial substrate carrier family protein
VIT_17s0000g02680	0.661732	3.57569	2.4339	5e-05	0.000173953	ABA glucosidase
VIT_16s0050g00120	0.317788	1.68704	2.40835	5e-05	0.000173953	B57
VIT_13s0019g03170	101.04	519.93	2.36339	5e-05	0.000173953	Heat-shock protein 18.6 kDa
VIT_11s0016g04080	173.512	862.423	2.31336	5e-05	0.000173953	Multiprotein-bridging factor 1c MBF1C
VIT_00s0253g00150	1.34936	6.67061	2.30554	5e-05	0.000173953	Methyl jasmonate esterase
VIT_09s0002g06790	17.1403	84.4703	2.30105	5e-05	0.000173953	small heat shock protein (HSP26.5-P) 26.5 kDa class I
VIT_08s0007g02920	0.273459	1.34502	2.29823	0.0011	0.00307101	ATAN11 (ANTHOCYANIN11)
VIT_03s0038g01960	0.500985	2.45796	2.29462	0.00025	0.000787506	proline-rich family protein
VIT_00s0317g00140	0.336001	1.61113	2.26153	5e-05	0.000173953	exocyst subunit EXO70 H2
VIT_03s0088g00320	8.99909	42.643	2.24446	5e-05	0.000173953	Peptidase M50
VIT_15s0021g02690	0.353214	1.66846	2.23991	5e-05	0.000173953	unfertilized embryo sac 10 UNE10
VIT_19s0090g00120	2.24046	10.3785	2.21173	5e-05	0.000173953	ubiquitin-conjugating enzyme E2 variant
VIT_05s0020g03330	12.455	56.8947	2.19157	5e-05	0.000173953	Heat shock protein 70
VIT_10s0003g05420	0.538873	2.46115	2.19132	5e-05	0.000173953	S-2-hydroxy-acid oxidase, peroxisomal
VIT_10s0116g00410	8.56974	38.5527	2.16951	5e-05	0.000173953	gibberellin 2-beta-dioxygenase 7
VIT_09s0002g00640	178.031	776.861	2.12553	5e-05	0.000173953	Small heat stress protein class CIII
VIT_03s0088g00930	0.646103	2.73277	2.08053	5e-05	0.000173953	zinc finger (C3HC4-type RING finger)
VIT_18s0072g00480	0.267241	1.11951	2.06666	0.0232	0.046983	hydroxyproline-rich glycoprotein family protein
VIT_14s0066g00710	0.570099	2.28579	2.00341	0.0234	0.04734	oleosin H-isoform
VIT_08s0058g01390	1.08692	0.183488	-2.56649	0.0045	0.0109533	WRKY DNA-binding protein 70
VIT_06s0009g03290	5.73458	1.07863	-2.41049	0.01255	0.0273492	Pre-mRNA branch site p14-like protein
VIT_12s0178g00140	1.02286	0.249007	-2.03836	0.00565	0.0134352	diacylglycerol kinase 1
VIT_06s0004g00670	1.842	0	-inf	0.0062	0.0145983	ACCELERATED CELL DEATH 1 ACD1
VIT_05s0102g00950	1.47659	0	-inf	0.00355	0.00884565	curculin-like (mannose-binding) lectin family
VIT_17s0000g09540	6.73351	0	-inf	0.0012	0.0033256	CYP71A26
VIT_00s0646g00010	3.56773	0	-inf	0.0197	0.0407971	hydrolase, alpha/beta fold
VIT_13s0156g00050	2.875	0	-inf	0.0106	0.0235363	male sterility 2 (MS2) protein
VIT_17s0000g00040	4.78932	0	-inf	0.0062	0.0145983	pentatricopeptide (PPR) repeat-containing
VIT_00s1603g00010	13.695	0	-inf	0.00015	0.000489761	RAB GTPase RAB1A
VIT_05s0094g00620	1.01018	0	-inf	0.02285	0.0463699	Ribosomal protein S3A (RPS3aA) 40S
VIT_00s2478g00010	1.22863	0	-inf	0.0106	0.0235363	urease accessory protein UreD
VIT_00s0231g00020	1.71324	0	-inf	0.01985	0.0410698	zinc finger (C3HC4-type RING finger)

## Sheet: EL38
Gene info	Gene Expression values (FPKM)		EL38_Exposed vs Control			Functional Annotation
gene_id	EL38_control	EL38_Exposed	log2FC	pvalue	qvalue	Grimplet et al. 2012 functional annotation
VIT_18s0001g03470	4.34336	58.4151	3.74946	5e-05	0.000173953	Flavonol synthase Vitis vinifera
VIT_16s0050g01830	0.265124	1.11088	2.06697	0.0001	0.000335066	AAA-type ATPase
VIT_01s0011g04380	0.738292	3.15121	2.09364	5e-05	0.000173953	acyl-(acyl carrier protein) thioesterase
VIT_00s0120g00290	0	4.05552	inf	0.00485	0.0117206	aminopeptidase
VIT_04s0044g01160	0.408228	2.71143	2.73161	0.0001	0.000335066	aminotransferase, class V
VIT_19s0015g02480	0	5.98973	inf	0.00105	0.00294317	ankyrin repeat
VIT_09s0018g02100	0	2.11118	inf	0.0018	0.00479634	anthocyaninless2 (ANL2)
VIT_11s0037g00570	0.311589	1.98981	2.67491	5e-05	0.000173953	Anthranilate N-benzoyltransferase
VIT_03s0063g01820	0.115994	1.28895	3.47407	0.0064	0.015014	AOS (ALLENE OXIDE SYNTHASE)
VIT_04s0008g04180	0.234326	1.90512	3.0233	0.00035	0.00107502	arsenite transport protein (ArsB)
VIT_08s0007g02920	0	1.45639	inf	5e-05	0.000173953	ATAN11 (ANTHOCYANIN11)
VIT_03s0132g00080	0	3.7455	inf	0.00485	0.0117206	ATHVA22A (Arabidopsis thaliana HVA22 homologue A)
VIT_04s0023g00570	0	1.1086	inf	0.00105	0.00294317	Auxin responsive SAUR protein
VIT_01s0011g06140	0.487825	2.02943	2.05664	5e-05	0.000173953	Avr9/Cf-9 rapidly elicited protein
VIT_09s0002g06520	0	1.30459	inf	5e-05	0.000173953	Beta-expansin EXPR3
VIT_00s2438g00020	0	2.29025	inf	0.02295	0.0465447	Ca2+-ATPase 2 ACA2, plasma membrane
VIT_11s0016g01970	0.162095	1.29955	3.0031	0.0009	0.00255658	calmodulin-binding region IQD6
VIT_00s2381g00010	0	2.15584	inf	0.00485	0.0117206	CC-NBS-LRR class
VIT_08s0040g03160	0	2.15384	inf	0.0007	0.00203196	CCR4-NOT transcription complex, subunit 4
VIT_04s0008g01290	0.245418	1.16758	2.25021	0.0108	0.0239304	CGA1 (CYTOKININ-RESPONSIVE GATA FACTOR 1)
VIT_08s0058g00210	0.481427	4.75101	3.30285	0.02055	0.042347	chaperone
VIT_05s0094g00230	0	1.29137	inf	0.01355	0.0292762	Chitinase 5
VIT_18s0117g00300	0.276465	1.5698	2.50542	0.004	0.00985228	coatomer protein complex, subunit beta 2
VIT_09s0096g00520	0	8.42398	inf	5e-05	0.000173953	coniferyl alcohol acyltransferase
VIT_16s0039g00130	0	65.2939	inf	0.02295	0.0465447	CTV.22
VIT_19s0014g01360	0.111294	4.65479	5.38626	0.006	0.0141766	Curculin (mannose-binding) lectin
VIT_13s0019g02940	0.0446204	1.11887	4.6482	0.0191	0.0396954	cytokinin-O-glucosyltransferase 2
VIT_09s0002g03480	2.96128	17.2176	2.53959	0.01675	0.0353491	DNA repair/transcription protein Mms19
VIT_12s0059g00370	2.31424	9.3018	2.00697	0.0008	0.00229562	EF hand
VIT_11s0065g00840	0	2.30751	inf	0.02295	0.0465447	eIF4-gamma/eIF5/eIF2-epsilon domain-containing protein
VIT_07s0031g01980	0.335443	1.66429	2.31076	0.00155	0.00418875	Ethylene-responsive transcription factor ABA REPRESSOR 1 ABR1/ERF111
VIT_15s0046g01390	0.262996	1.91842	2.8668	0.00125	0.00345156	Ethylene-responsive transcription factor CYTOKININ RESPONSE FACTOR 4
VIT_14s0108g00050	0.417275	1.68331	2.01223	0.00055	0.00162823	Ethylene-responsive transcription factor WRINKLED 1
VIT_14s0036g01270	0	1.36902	inf	0.00105	0.00294317	F-type H+-transporting ATPase subunit a
VIT_16s0050g00980	0.133208	1.26779	3.25057	0.0006	0.00176378	FERRIC REDUCTION OXIDASE 2
VIT_14s0108g00590	0.275203	1.27576	2.21279	0.0001	0.000335066	FtsH protease
VIT_07s0005g01970	5.66936	42.5762	2.90879	5e-05	0.000173953	galactinol synthase
VIT_19s0177g00030	0.707811	3.49513	2.30391	5e-05	0.000173953	gibberellin 2-beta-dioxygenase 7
VIT_10s0116g00410	0.840657	4.1358	2.29858	0.0001	0.000335066	gibberellin 2-beta-dioxygenase 7
VIT_16s0100g00230	3.88125	15.7914	2.02455	5e-05	0.000173953	glucose-methanol-choline (GMC) oxidoreductase family protein
VIT_07s0005g01980	1.29744	8.77637	2.75795	5e-05	0.000173953	glycosyl transferase family 8 protein
VIT_02s0154g00490	0.425898	9.08235	4.41449	0.00185	0.00491656	Heat shock 22 kDa protein mitochondrial
VIT_13s0019g02840	1.1724	18.0823	3.94704	0.00015	0.000489761	heat shock protein
VIT_18s0001g01610	0.459328	2.60047	2.50117	0.01705	0.0359063	Heat shock protein 16.9
VIT_13s0019g02770	0.895425	11.0894	3.63047	0.00085	0.00242645	heat shock protein 16.9 kDa class I
VIT_13s0019g02740	3.46221	31.5665	3.18863	5e-05	0.000173953	heat shock protein 16.9 kDa class I
VIT_13s0019g02850	7.93102	39.5343	2.31753	5e-05	0.000173953	heat shock protein 17.4 kDa class I
VIT_13s0019g02930	122.836	512.203	2.05998	5e-05	0.000173953	heat shock protein 17.4 kDa class I
VIT_13s0019g03000	58.4397	409.859	2.81011	5e-05	0.000173953	heat shock protein 18.5 kDa class I
VIT_16s0098g01060	0.348532	11.5603	5.05174	0.00185	0.00491656	heat shock protein 26a, chloroplast
VIT_01s0010g02290	16.1238	68.7591	2.09236	5e-05	0.000173953	heat shock protein 26a, chloroplast
VIT_11s0037g00510	46.6202	207.277	2.15254	5e-05	0.000173953	Heat shock protein 70
VIT_16s0050g01150	9.76663	41.7694	2.09651	5e-05	0.000173953	heat shock protein 81-1
VIT_02s0025g00280	27.5791	111.597	2.01664	5e-05	0.000173953	heat shock protein 81-1
VIT_04s0008g01500	6.53293	50.7846	2.95859	5e-05	0.000173953	heat shock protein Cytosolic class II low molecular weight
VIT_04s0008g01590	19.0282	142.84	2.90819	5e-05	0.000173953	heat shock protein Cytosolic class II low molecular weight
VIT_04s0008g01580	50.1839	292.821	2.54472	5e-05	0.000173953	heat shock protein Cytosolic class II low molecular weight
VIT_04s0008g01520	265.105	1386.63	2.38695	5e-05	0.000173953	heat shock protein Cytosolic class II low molecular weight
VIT_19s0085g01050	3.95353	93.3579	4.56156	5e-05	0.000173953	heat shock protein HSP17
VIT_13s0019g02780	6.24653	31.9087	2.35282	5e-05	0.000173953	Heat shock protein Hsp20
VIT_02s0154g00480	22.6513	104.283	2.20284	5e-05	0.000173953	heat shock protein MTSHP
VIT_18s0089g01270	46.7561	263.891	2.49672	5e-05	0.000173953	Heat shock protein precursor 22.0 kDa class IV
VIT_00s0179g00150	0.964616	6.74191	2.80513	5e-05	0.000173953	heat shock transcription factor A6B
VIT_04s0008g01110	11.7145	54.104	2.20743	5e-05	0.000173953	heat shock transcription factor A6B
VIT_13s0019g03090	12.9404	72.4401	2.48491	5e-05	0.000173953	Heat-shock protein Low molecular weight
VIT_03s0063g02650	0.590166	3.57227	2.59765	0.00015	0.000489761	hydrolase, alpha/beta fold
VIT_19s0015g00790	0	2.42481	inf	0.02295	0.0465447	importin beta-3
VIT_01s0244g00130	0.302893	1.83244	2.59688	0.00015	0.000489761	Inducer of CBF expression 1 ICE1
VIT_06s0004g08060	0	1.07032	inf	0.0002	0.000640331	lipid transfer protein 3
VIT_16s0100g00240	4.46587	18.8863	2.08033	5e-05	0.000173953	mandelonitrile lyase-like protein
VIT_15s0046g03500	0	1.05671	inf	0.0001	0.000335066	metal ion binding
VIT_18s0001g02140	0.200883	1.23128	2.61573	0.0013	0.00357587	Metal transporter Nramp1
VIT_01s0011g04820	11.0684	53.6054	2.27593	5e-05	0.000173953	molecular chaperone DnaJ
VIT_14s0006g01290	0.385653	1.62009	2.0707	0.00985	0.0220659	myb domain protein 113
VIT_07s0005g01210	0.803297	3.6618	2.18855	5e-05	0.000173953	MybF1
VIT_14s0066g01690	1.1041	8.42306	2.93147	5e-05	0.000173953	pathogen-inducible alpha-dioxygenase
VIT_00s0790g00010	0	2.67301	inf	0.00325	0.00816642	pentatricopeptide (PPR) repeat-containing protein
VIT_01s0010g02000	0.345108	6.53757	4.24363	0.00015	0.000489761	Peroxidase
VIT_04s0023g02540	0	1.22145	inf	0.02295	0.0465447	peroxisomal biogenesis factor 11 (PEX11C)
VIT_13s0067g00090	0.624378	2.59526	2.05538	0.0004	0.0012156	pinene synthase
VIT_17s0000g05290	0	1.56695	inf	0.00595	0.0140711	Pre-mRNA cleavage complex II protein Clp1
VIT_00s2643g00010	0	1.21572	inf	0.00245	0.00634085	Protein kinase
VIT_02s0087g00750	0.368126	4.20815	3.51492	0.00045	0.00135405	Proteinase inhibitor I4, serpin
VIT_00s0934g00010	0	6.41811	inf	0.02295	0.0465447	RARE-COLD-INDUCIBLE 2B
VIT_18s0001g01960	0.655936	3.16748	2.27171	5e-05	0.000173953	RKF3 (RECEPTOR-LIKE KINASE IN IN FLOWERS 3)
VIT_12s0035g01000	7.88134	43.4398	2.46251	0.00285	0.00725576	serine protease inhibitor, serine-type
VIT_00s0346g00120	0	1.38911	inf	5e-05	0.000173953	sinapyl alcohol dehydrogenase
VIT_04s0008g01530	0.321755	2.85497	3.14944	5e-05	0.000173953	small molecular heat shock protein 17.5
VIT_12s0035g00040	0	400.104	inf	0.00035	0.00107502	splicing factor 3B subunit 3
VIT_16s0100g01040	0.224096	1.37853	2.62094	0.0034	0.00850767	stilbene synthase - grape
VIT_10s0042g00860	0	8.46036	inf	0.00245	0.00634085	stilbene synthase [Vitis pseudoreticulata]
VIT_09s0054g01580	0	212.815	inf	0.02295	0.0465447	strubbelig receptor family 5
VIT_18s0001g00840	1.39994	5.81881	2.05536	5e-05	0.000173953	syringolide-induced protein 14-1-1
VIT_17s0000g06930	0.150491	1.14436	2.92679	0.00485	0.0117206	unfertilized embryo sac 10 UNE10
VIT_00s0187g00270	0	4.13479	inf	0.02295	0.0465447	V-type H+-transporting ATPase subunit H
VIT_15s0046g00710	0.894502	11.3912	3.6707	5e-05	0.000173953	wax synthase
VIT_12s0057g00070	19.4082	96.4701	2.31342	5e-05	0.000173953	wound-induced
VIT_12s0057g00110	4.34181	19.6552	2.17854	0.0073	0.0168874	wound-induced
VIT_12s0057g00120	9.83242	42.1452	2.09975	0.0004	0.0012156	wound-induced
VIT_12s0057g00100	5.24946	21.0743	2.00524	5e-05	0.000173953	wound-responsive
VIT_01s0010g03430	42.8168	3.35585	-3.67343	0.0117	0.0256944	HcrVf1 protein
VIT_08s0040g00920	4.15322	0.392178	-3.40465	0.00095	0.00268594	Glutathione S-transferase 25 GSTU7
VIT_11s0052g01180	1.82067	0.177653	-3.35734	0.007	0.016264	xyloglucan endotransglucosylase/hydrolase 23
VIT_04s0008g00330	4.12382	0.40833	-3.33617	0.00515	0.0123694	CLAVATA1 receptor kinase (CLV1)
VIT_18s0089g00700	2.63158	0.299989	-3.13295	5e-05	0.000173953	CYP714A1
VIT_02s0025g04230	12.8572	1.53818	-3.06329	5e-05	0.000173953	thaumatin [Vitis vinifera]
VIT_14s0030g02150	7.06354	0.919717	-2.94113	0.00165	0.00443218	calmodulin
VIT_04s0069g00970	4.84572	0.63251	-2.93755	0.0053	0.0126891	WRKY DNA-binding protein 51
VIT_11s0016g02780	2.2757	0.322542	-2.81875	0.0022	0.00575248	myb domain protein 68
VIT_03s0088g00810	45.4334	6.65518	-2.7712	5e-05	0.000173953	pathogenesis-related protein 1 precursor (PRP 1)
VIT_03s0088g00700	18.7079	2.79101	-2.74479	5e-05	0.000173953	Pathogenesis related protein 1 precursor (pr1 gene)
VIT_03s0088g00910	1.20413	0.186536	-2.69046	0.0147	0.0314789	pathogenesis related protein 1 precursor [Vitis vinifera]
VIT_16s0148g00060	1.10873	0.173408	-2.67667	0.00155	0.00418875	receptor kinase homolog LRK10
VIT_08s0032g00710	3.81815	0.599821	-2.67027	0.0087	0.019764	CXE carboxylesterase
VIT_07s0151g01070	28.0052	4.52825	-2.62867	5e-05	0.000173953	copalyl diphosphate synthase
VIT_18s0089g00140	2.5053	0.406104	-2.62506	0.00015	0.000489761	1,4-beta-mannan endohydrolase
VIT_03s0088g00710	632.967	103.59	-2.61125	5e-05	0.000173953	pathogenesis-related protein 1 precursor (PRP 1)
VIT_18s0001g11860	3.91095	0.648812	-2.59165	5e-05	0.000173953	polygalacturonate 4-alpha-galacturonosyltransferase
VIT_06s0004g01000	27.9133	4.76756	-2.54963	5e-05	0.000173953	Dirigent protein
VIT_16s0050g02220	34.8401	6.00423	-2.5367	5e-05	0.000173953	acidic endochitinase (CHIB1)
VIT_18s0089g00160	45.2854	7.84694	-2.52884	5e-05	0.000173953	1,4-beta-mannan endohydrolase
VIT_06s0004g00070	1.59883	0.280076	-2.51312	0.01	0.0223625	alpha-expansin 10 precursor
VIT_16s0100g00850	1.52052	0.267316	-2.50795	0.00185	0.00491656	Stilbene synthase
VIT_03s0038g00940	6.10308	1.10014	-2.47184	0.00175	0.00467541	auxin-responsive
VIT_00s0388g00090	1.45477	0.264262	-2.46075	0.0088	0.0199662	Ser/Thr receptor-like kinase1
VIT_17s0000g05360	18.5785	3.42361	-2.44004	5e-05	0.000173953	germin
VIT_15s0048g02430	3.00533	0.557292	-2.43102	0.0004	0.0012156	naringenin,2-oxoglutarate 3-dioxygenase
VIT_02s0109g00430	1.50849	0.281349	-2.42267	0.00425	0.0104062	nitrilase 4 (NIT4)
VIT_16s0098g00860	38.5843	7.22082	-2.41778	5e-05	0.000173953	Flavanone 3-hydroxylase
VIT_12s0055g00920	18.2969	3.4863	-2.39183	5e-05	0.000173953	aspartate aminotransferase
VIT_06s0004g07970	1.4132	0.269406	-2.39111	0.01745	0.0366354	alpha-expansin 10 precursor
VIT_09s0002g06900	3.5206	0.67579	-2.38117	0.00015	0.000489761	NtEIG-A1
VIT_16s0050g02720	2.25135	0.436927	-2.36532	5e-05	0.000173953	receptor kinase homolog LRK10
VIT_04s0008g00140	2.86681	0.561462	-2.35218	0.0006	0.00176378	chitinase [Vitis vinifera]
VIT_03s0088g00690	1.97339	0.386545	-2.35197	0.02145	0.0439366	pathogenesis-related protein 1 precursor (PRP 1)
VIT_11s0016g02110	1.88572	0.369653	-2.35087	0.0002	0.000640331	FAD linked oxidase, N-terminal
VIT_00s0388g00050	7.15709	1.41629	-2.33726	5e-05	0.000173953	receptor kinase homolog LRK14
VIT_03s0088g00750	2.43042	0.49332	-2.30061	0.01495	0.0319567	pathogenesis related protein 1 precursor [Vitis vinifera]
VIT_14s0108g00390	1.69381	0.348044	-2.28293	0.0041	0.010074	Homeobox-leucine zipper protein HB13
VIT_07s0005g04130	7.16319	1.48221	-2.27285	5e-05	0.000173953	acid phosphatase class B
VIT_02s0025g04270	138.187	28.6163	-2.27171	5e-05	0.000173953	Thaumatin
VIT_04s0008g05440	1.93323	0.405604	-2.25287	0.01565	0.0332819	Ethylene-responsive transcription factor SHINE 3
VIT_16s0050g01620	2.23499	0.472933	-2.24056	5e-05	0.000173953	ABC transporter G member 14
VIT_04s0008g00310	1.2613	0.267772	-2.23584	5e-05	0.000173953	CLAVATA1 receptor kinase (CLV1)
VIT_16s0100g00930	2.77581	0.590766	-2.23225	5e-05	0.000173953	Stilbene synthase 2
VIT_02s0025g04250	553.917	117.977	-2.23116	5e-05	0.000173953	Osmotin
VIT_16s0050g01950	1.63766	0.349267	-2.22923	0.011	0.0243248	disease resistance family protein / LRR family
VIT_04s0044g00750	1.29401	0.276886	-2.22448	0.0015	0.00406579	S-receptor kinase
VIT_14s0081g00030	2815.9	613.881	-2.19757	5e-05	0.000173953	Pathogenesis-related protein-4 (Chitinase )
VIT_04s0008g00300	1.62625	0.357822	-2.18424	5e-05	0.000173953	CLAVATA1 receptor kinase (CLV1)
VIT_08s0007g06060	270.945	59.7718	-2.18046	5e-05	0.000173953	Beta 1-3 glucanase
VIT_09s0002g06890	9.93791	2.19789	-2.17682	5e-05	0.000173953	dicyanin blue copper protein
VIT_02s0012g02340	2.38114	0.528101	-2.17277	5e-05	0.000173953	CYP76C4
VIT_00s0258g00140	1.66328	0.372022	-2.16058	0.00115	0.00319907	BRASSINOSTEROID INSENSITIVE 1-associated receptor kinase 1
VIT_06s0061g00120	21.4884	4.83184	-2.15291	5e-05	0.000173953	beta-1,3-glucanase [Vitis riparia]
VIT_03s0038g03220	10.2392	2.33667	-2.13157	5e-05	0.000173953	peptidoglycan-binding LysM domain-containing protein
VIT_11s0016g05540	49.4463	11.3079	-2.12853	5e-05	0.000173953	dicyanin
VIT_01s0010g03210	7.3152	1.67849	-2.12373	5e-05	0.000173953	HcrVf1 protein
VIT_04s0044g00310	3.84526	0.883563	-2.12167	5e-05	0.000173953	nodulin MtN21 family
VIT_18s0001g01630	2.31727	0.532635	-2.12121	0.01755	0.0368221	calcium-binding protein
VIT_13s0073g00140	1.27824	0.296297	-2.10905	0.02295	0.0465447	ovate family protein 13 OFP13
VIT_05s0020g03280	8.71407	2.02001	-2.10898	5e-05	0.000173953	copper amine oxidase
VIT_03s0063g01970	5.5848	1.30215	-2.10061	5e-05	0.000173953	non-symbiotic hemoglobin 2
VIT_16s0148g00290	1.60378	0.377091	-2.08849	0.00015	0.000489761	Ser/Thr receptor-like kinase1
VIT_06s0004g05170	2.30291	0.548238	-2.07058	5e-05	0.000173953	lectin protein kinase
VIT_16s0050g01900	4.70779	1.12319	-2.06745	0.0001	0.000335066	leucine-rich repeat protein kinase
VIT_18s0001g06170	2.67136	0.640096	-2.06122	0.0009	0.00255658	Phosphate-induced protein 1
VIT_19s0014g04080	1.58283	0.381223	-2.0538	0.0001	0.000335066	serine/threonine-protein kinase receptor ARK3
VIT_09s0002g02900	1.05555	0.255886	-2.04442	0.0181	0.0378443	leucine-rich repeat protein kinase
VIT_07s0031g01710	73.5429	17.8817	-2.04011	5e-05	0.000173953	WRKY DNA-binding protein 51
VIT_08s0056g00630	2.67151	0.651007	-2.03691	0.0012	0.0033256	acid phosphatase
VIT_13s0067g03140	6.09555	1.50607	-2.01697	5e-05	0.000173953	WRKY DNA-binding protein 70
VIT_06s0061g00100	19.0723	4.74425	-2.00723	5e-05	0.000173953	glucan endo-1,3-beta-glucosidase, acidic isoform precursor
VIT_01s0010g00840	1.09757	0	-inf	0.005	0.0120445	2-oxoglutarate decarboxylase
VIT_11s0065g00740	3.05747	0	-inf	0.005	0.0120445	anaphase-promoting complex subunit 8
VIT_07s0031g01050	1.17658	0	-inf	0.00775	0.0178171	ascorbate oxidase
VIT_01s0010g03580	1.33928	0	-inf	0.00775	0.0178171	ASYNAPTIC 1 ASY1
VIT_04s0023g00530	1.39585	0	-inf	0.01965	0.0407077	Auxin responsive SAUR protein
VIT_01s0026g02030	1.22508	0	-inf	0.005	0.0120445	basic helix-loop-helix (bHLH) family
VIT_01s0011g06180	1.31089	0	-inf	0.00265	0.00679669	blight-associated protein p12 precursor
VIT_02s0012g00490	2.43003	0	-inf	0.01965	0.0407078	cytochrome c oxidase subunit 6b
VIT_08s0007g03740	2.33334	0	-inf	0.00265	0.00679669	DEAD box RNA helicase (PRH75)
VIT_09s0002g06910	1.01067	0	-inf	0.01965	0.0407077	DNA polymerase V
VIT_18s0072g01110	2.09441	0	-inf	5e-05	0.000173953	GASA like
VIT_00s0218g00180	7.75365	0	-inf	0.0024	0.00622286	geranylgeranyl transferase type-2 beta subunit.
VIT_02s0033g01290	29.1007	0	-inf	0.005	0.0120445	LRR receptor-like serine/threonine-protein kinase FEI 1
VIT_17s0000g00040	3.66328	0	-inf	0.00265	0.00679669	pentatricopeptide (PPR) repeat-containing
VIT_00s1869g00010	9.9759	0	-inf	0.005	0.0120445	Polyprotein
