# Supplementary material for: The Transcriptional Responses and Metabolic Consequences of Acclimation to Elevated Light Exposure in Grapevine Berries
Source: Front Plant Sci. 2017 Jul 20;8:1261. doi: 10.3389/fpls.2017.01261 (PMC5518647; doi:10.3389/fpls.2017.01261)
Supplement: Table S6 — Table listing all significantly differentially expressed genes (q ≤ 0.05; 1.5 ≤ Log2FC ≤ −1.5) significantly correlated to predetermined gene expression clusters according to STEM analysis. [file Table6.XLSX]

## Sheet: Sheet1
Gene ID	STEM cluster number	Cluster number (Figure 4)	Functional annotation
VIT_07S0005G01080	41	1	Unknown protein
VIT_02S0025G01710	41	1	unknown
VIT_18S0001G07320	41	1	2-oxoglutarate/malate carrier protein, Mitochondrial
VIT_01S0011G06450	41	1	deoxymugineic acid synthase
VIT_05S0020G04110	41	1	ELIP1 (EARLY LIGHT-INDUCABLE PROTEIN)
VIT_04S0008G01520	41	1	heat shock protein Cytosolic class II low molecular weight
VIT_00S0477G00030	41	1	MATE efflux family protein ripening responsive
VIT_09S0002G06790	41	1	small heat shock protein (HSP26.5-P) 26.5 kDa class I
VIT_14S0066G01880	41	1	Zinc finger AN1 domain-containing stress-associated protein 12 (SAP12)
VIT_05S0077G01980	41	1	Unknown protein
VIT_17S0000G03200	41	1	Unknown protein
VIT_05S0049G00800	41	1	Unknown protein
VIT_19S0177G00230	41	1	no hit
VIT_14S0108G00450	41	1	no hit
VIT_06S0004G06770	41	1	no hit
VIT_19S0090G01360	41	1	no hit
VIT_05S0049G00760	41	1	no hit
VIT_08S0056G01240	41	1	no hit
VIT_05S0049G00770	41	1	no hit
VIT_05S0049G00840	41	1	no hit
VIT_11S0016G02380	41	1	1-aminocyclopropane-1-carboxylate oxidase 2
VIT_02S0087G00930	41	1	9-cis-epoxycarotenoid dioxygenase
VIT_08S0007G08310	41	1	alkaline alpha galactosidase
VIT_06S0009G01140	41	1	Amino acid permease
VIT_16S0098G01150	41	1	Auxin-responsive SAUR29
VIT_08S0007G06040	41	1	beta-1,3-glucanase
VIT_15S0021G02700	41	1	Beta-expansin (EXPB4)
VIT_01S0011G03670	41	1	bifunctional nuclease
VIT_05S0020G04570	41	1	CBL-interacting protein kinase 7 (CIPK7)
VIT_05S0094G00340	41	1	Chitinase class IV
VIT_06S0009G03120	41	1	CYP79A2
VIT_11S0016G04920	41	1	early nodulin 93
VIT_08S0007G05580	41	1	embryo-abundant protein
VIT_01S0150G00120	41	1	Ethylene-responsive transcription factor ERF114
VIT_00S0317G00140	41	1	exocyst subunit EXO70 H2
VIT_15S0046G01920	41	1	FERRIC REDUCTION OXIDASE 2
VIT_01S0127G00470	41	1	galactinol synthase
VIT_13S0074G00570	41	1	gamma-aminobutyric acid transporter
VIT_04S0069G01010	41	1	harpin-induced protein
VIT_06S0004G07230	41	1	indole-3-acetate beta-glucosyltransferase
VIT_16S0022G00960	41	1	invertase/pectin methylesterase inhibitor
VIT_02S0012G00500	41	1	invertase/pectin methylesterase inhibitor
VIT_17S0000G05580	41	1	isopiperitenol dehydrogenase
VIT_11S0016G00710	41	1	jasmonate ZIM-domain protein 1
VIT_06S0004G02560	41	1	Kiwellin Ripening-related protein grip22
VIT_09S0002G06420	41	1	lactoylglutathione lyase
VIT_07S0005G00660	41	1	Late embryogenis abundant protein 5
VIT_06S0004G07790	41	1	lateral organ boundaries DOMAIN 15
VIT_00S0346G00110	41	1	mannitol dehydrogenase
VIT_03S0038G03570	41	1	monocopper oxidase SKS5 (SKU5 Similar 5)
VIT_02S0033G00410	41	1	MybA1
VIT_02S0033G00390	41	1	MybA2
VIT_02S0012G01040	41	1	NAC domain-containing protein 71
VIT_10S0003G01460	41	1	Nucleobase-ascorbate transporter 2 (NAT2)
VIT_12S0035G01050	41	1	octicosapeptide/Phox/Bem1p (PB1) domain-containing protein
VIT_16S0050G00400	41	1	photoassimilate-responsive protein PAR-1a
VIT_11S0016G05530	41	1	plastocyanin domain-containing protein
VIT_08S0007G08330	41	1	polygalacturonase PG1
VIT_00S1291G00030	41	1	receptor protein kinase PERK1
VIT_00S0768G00040	41	1	receptor protein kinase PERK1
VIT_08S0007G05000	41	1	S-adenosylmethionine synthetase
VIT_18S0001G01570	41	1	Seed maturation protein PM31
VIT_08S0040G01200	41	1	short-chain type alcohol dehydrogenase
VIT_02S0025G04290	41	1	thaumatin
VIT_02S0025G04300	41	1	Thaumatin
VIT_02S0025G04310	41	1	Thaumatin
VIT_18S0001G11930	41	1	Thaumatin SCUTL2
VIT_02S0025G04330	41	1	Thaumatin VVTL1 [Vitis vinifera]
VIT_02S0025G03730	41	1	translation initiation factor 2B
VIT_19S0014G02190	41	1	tyrosine aminotransferase
VIT_19S0090G00120	41	1	ubiquitin-conjugating enzyme E2 variant
VIT_18S0001G15130	41	1	WD40 repeat protein
VIT_06S0061G00550	41	1	xyloglucan endotransglucosylase/hydrolase 32
VIT_10S0003G03670	41	1	Unknown protein
VIT_18S0001G14920	41	1	unknown protein
VIT_02S0033G01390	41	1	no hit
VIT_01S0011G04040	41	1	no hit
VIT_12S0034G00130	41	1	anthocyanidin 3-O-glucosyltransferase
VIT_01S0137G00070	41	1	b-keto acyl reductase
VIT_02S0025G01640	41	1	calcineurin B 4-1
VIT_01S0137G00330	41	1	Cysteine endopeptidase
VIT_07S0104G00180	41	1	nectarin IV NEC4
VIT_15S0048G00500	41	1	pectinesterase family
VIT_02S0241G00100	41	1	Unknown protein
VIT_12S0059G00310	41	1	no hit
VIT_13S0019G03520	41	1	no hit
VIT_13S0067G02630	41	1	no hit
VIT_14S0108G00930	41	1	unknown protein
VIT_08S0058G00860	41	1	Unknown protein
VIT_15S0046G02060	41	1	ATRAD3 (Arabidopsis thaliana Ras Associated with Diabetes protein 3
VIT_08S0007G01650	41	1	auxin-independent growth promoter
VIT_05S0094G00360	41	1	Chitinase class IV
VIT_17S0000G09770	41	1	Cysteine endopeptidase
VIT_12S0059G00370	41	1	EF hand
VIT_07S0031G01980	41	1	Ethylene-responsive transcription factor ABA REPRESSOR 1 ABR1/ERF111
VIT_14S0108G00050	41	1	Ethylene-responsive transcription factor WRINKLED 1
VIT_19S0090G01070	41	1	glucan endo-1,3-beta-glucosidase 7 precursor
VIT_01S0244G00130	41	1	Inducer of CBF expression 1 ICE1
VIT_14S0006G02950	41	1	lateral organ boundaries protein 41
VIT_07S0005G03970	41	1	PEPTIDE TRANSPORTER PROTEIN 3
VIT_10S0042G01050	41	1	serine carboxypeptidase II
VIT_05S0094G00740	41	1	stearoyl-acyl-[acyl-carrier-protein] desaturase
VIT_03S0063G01790	41	1	transducin protein
VIT_12S0057G00070	41	1	wound-induced
VIT_12S0057G00120	41	1	wound-induced
VIT_12S0057G00090	41	1	wound-induced
VIT_18S0089G00140	41	1	1,4-beta-mannan endohydrolase
VIT_19S0014G04190	41	1	ARK3 (Arabidopsis Receptor Kinase 3)
VIT_10S0071G00850	41	1	binding
VIT_00S0790G00020	41	1	CYP81D2
VIT_11S0016G05540	41	1	dicyanin
VIT_13S0064G01830	41	1	disease resistance protein (NBS-LRR class)
VIT_16S0098G00860	41	1	Flavanone 3-hydroxylase
VIT_17S0000G05360	41	1	germin
VIT_14S0128G00570	41	1	germin
VIT_02S0033G00700	41	1	nitrilase
VIT_02S0025G04250	41	1	Osmotin
VIT_05S0077G01570	41	1	pathogenesis protein 10 [Vitis vinifera]
VIT_05S0077G01550	41	1	pathogenesis protein 10.3 [Vitis quinquangularis]
VIT_14S0081G00030	41	1	Pathogenesis-related protein-4 (Chitinase )
VIT_02S0012G00730	41	1	purine permease 10 PUP10
VIT_14S0006G02630	41	1	Receptor-like kinase ARK1AS
VIT_01S0011G05930	41	1	S-adenosyl-L-methionine:carboxyl methyltransferase
VIT_04S0023G02280	41	1	S-adenosyl-L-methionine:salicylic acid carboxyl methyltransferase
VIT_04S0023G03550	41	1	thaumatin
VIT_04S0023G03540	41	1	Thaumatin SCUTL1
VIT_07S0031G01710	41	1	WRKY DNA-binding protein 51
VIT_11S0052G01190	41	1	xyloglucan endotransglucosylase-hydrolase XTH3
VIT_08S0056G00600	7	2	no hit
VIT_18S0072G00870	7	2	3' exoribonuclease
VIT_05S0020G02880	7	2	ADP-glucose pyrophosphorylase
VIT_08S0058G00930	7	2	Alanine--glyoxylate aminotransferase 2 3, mitochondrial
VIT_12S0028G00320	7	2	LHB1B1
VIT_07S0005G04110	7	2	Cellulose synthase CESA4
VIT_11S0037G00530	7	2	cellulose synthase IRX3
VIT_17S0000G01370	7	2	cytidine/deoxycytidylate deaminase
VIT_12S0059G00560	7	2	Fimbrin 2
VIT_10S0003G02960	7	2	glycosyl hydrolase family 17 protein
VIT_18S0001G10580	7	2	glycosyl transferase family 8 protein
VIT_19S0027G01810	7	2	invertase/pectin methylesterase inhibitor
VIT_18S0122G00420	7	2	Laccase
VIT_08S0007G06860	7	2	pinene synthase
VIT_18S0001G06580	7	2	plastocyanin domain-containing protein
VIT_03S0038G03600	7	2	serine/threonine kinase
VIT_07S0005G00830	7	2	subtilisin protease
VIT_09S0054G00690	7	2	vacuolar processing enzyme alpha
VIT_12S0059G01830	7	2	no hit
VIT_15S0048G02910	7	2	unknown
VIT_01S0026G00350	7	2	basic helix-loop-helix (bHLH) family
VIT_16S0050G02100	7	2	disease resistance
VIT_09S0002G03140	7	2	lipase GDSL
VIT_10S0003G00600	7	2	lipase GDSL
VIT_03S0038G01830	7	2	PROLINE-RICH PROTEIN 4
VIT_16S0098G00990	7	2	no hit
VIT_03S0091G00210	7	2	ethylene-responsive protein
VIT_19S0093G00310	7	2	Glutathione S-transferase 8 GSTU19
VIT_03S0063G02620	7	2	myb RAD (Transcription factor RAD)
VIT_18S0001G11710	7	2	photosystem II PsbO protein
VIT_04S0008G03550	7	2	aquaporin TIP4;1
VIT_01S0011G05390	7	2	invertase/pectin methylesterase inhibitor
VIT_00S0194G00210	7	2	KCO1 (TWO PORE K CHANNEL)
VIT_00S2380G00010	7	2	S-locus lectin protein kinase
VIT_08S0007G05180	7	2	no hit
VIT_14S0068G00160	7	2	no hit
VIT_14S0066G01570	7	2	Unknown protein
VIT_14S0060G01420	7	2	Unknown protein
VIT_11S0037G00570	7	2	Anthranilate N-benzoyltransferase
VIT_07S0005G01210	7	2	MybF1
VIT_00S0304G00080	7	2	trehalose-6-phosphate phosphatase
VIT_11S0052G00240	7	2	ACCELERATED CELL DEATH 11 (ACD11)
VIT_03S0017G02000	7	2	anthocyanidin 3-O-glucosyltransferase
VIT_06S0061G00730	7	2	Aquaporin GAMMA-TIP3/TIP1;3
VIT_18S0001G02540	7	2	ARR9 typeA
VIT_18S0001G03540	7	2	auxin transporter protein 4
VIT_09S0070G00240	7	2	cinnamoyl-CoA reductase
VIT_03S0038G02450	7	2	CONSTANS interacting protein 4
VIT_02S0012G02340	7	2	CYP76C4
VIT_16S0050G01950	7	2	disease resistance family protein / LRR family
VIT_10S0003G00040	7	2	Dof zinc finger protein DOF1.4
VIT_04S0008G05440	7	2	Ethylene-responsive transcription factor SHINE 3
VIT_11S0016G02110	7	2	FAD linked oxidase, N-terminal
VIT_17S0000G06210	7	2	GASA like
VIT_15S0021G02510	7	2	GATA transcription factor 2
VIT_04S0044G02010	7	2	gibberellin 20 oxidase 2
VIT_14S0108G00390	7	2	Homeobox-leucine zipper protein HB13
VIT_06S0004G05170	7	2	lectin protein kinase
VIT_16S0050G01900	7	2	leucine-rich repeat protein kinase
VIT_04S0044G00310	7	2	nodulin MtN21 family
VIT_03S0063G01970	7	2	non-symbiotic hemoglobin 2
VIT_13S0073G00140	7	2	ovate family protein 13 OFP13
VIT_18S0001G10830	7	2	patatin
VIT_13S0019G04910	7	2	pectate lyase
VIT_03S0038G03220	7	2	peptidoglycan-binding LysM domain-containing protein
VIT_18S0001G11860	7	2	polygalacturonate 4-alpha-galacturonosyltransferase
VIT_10S0116G00560	7	2	polyphenol oxidase II, chloroplast precursor
VIT_01S0127G00560	7	2	Protein disulfide isomerase
VIT_01S0127G00540	7	2	Protein disulfide isomerase
VIT_15S0046G02030	7	2	protein kinase
VIT_16S0050G00900	7	2	Protein TRANSPARENT TESTA 12
VIT_04S0008G04020	7	2	RD22 [Vitis vinifera]
VIT_16S0039G01330	7	2	receptor kinase homolog LRK10
VIT_19S0014G03770	7	2	Retrotransposon
VIT_18S0001G05840	7	2	RNA recognition motif (RRM)-containing protein
VIT_04S0044G00730	7	2	S-receptor kinase
VIT_14S0066G01830	7	2	SAG101 (SENESCENCE-ASSOCIATED GENE 101)
VIT_14S0066G01820	7	2	SAG101 (SENESCENCE-ASSOCIATED GENE 101)
VIT_01S0011G02000	7	2	serine carboxypeptidase S10
VIT_06S0004G05330	7	2	tropinone reductase
VIT_13S0064G00900	33	3	Unknown protein
VIT_04S0023G00720	33	3	Unknown protein
VIT_16S0050G01260	33	3	Unknown protein
VIT_19S0090G01750	33	3	Unknown protein
VIT_08S0007G04000	33	3	Unknown protein
VIT_00S0267G00030	33	3	unknown
VIT_05S0102G00600	33	3	no hit
VIT_05S0102G00620	33	3	no hit
VIT_00S0189G00050	33	3	no hit
VIT_15S0024G01170	33	3	no hit
VIT_00S0301G00060	33	3	no hit
VIT_05S0049G00300	33	3	1-aminocyclopropane-1-carboxylate oxidase homolog 1
VIT_14S0108G01500	33	3	APG6/CLPB-P/CLPB3
VIT_01S0146G00150	33	3	BCL-2-ASSOCIATED ATHANOGENE 5
VIT_14S0066G01210	33	3	carbonic anhydrase, chloroplast precursor
VIT_04S0008G01290	33	3	CGA1 (CYTOKININ-RESPONSIVE GATA FACTOR 1)
VIT_08S0058G00210	33	3	chaperone
VIT_01S0011G04990	33	3	chaperonin
VIT_05S0049G01650	33	3	cyclopropane fatty acid synthase
VIT_17S0000G09550	33	3	CYP71A26
VIT_08S0040G01470	33	3	cytokinin-O-glucosyltransferase 2
VIT_08S0217G00090	33	3	DnaJ homolog, subfamily B, member 9
VIT_10S0116G00410	33	3	gibberellin 2-beta-dioxygenase 7
VIT_00S0211G00120	33	3	Glycine hydroxymethyltransferase
VIT_16S0022G00510	33	3	Heat shock 22 kDa protein
VIT_13S0019G02840	33	3	heat shock protein
VIT_17S0000G07190	33	3	Heat shock protein 101
VIT_13S0019G02770	33	3	heat shock protein 16.9 kDa class I
VIT_13S0019G02740	33	3	heat shock protein 16.9 kDa class I
VIT_13S0019G02850	33	3	heat shock protein 17.4 kDa class I
VIT_06S0004G05770	33	3	heat shock protein 17.4 kDa class I
VIT_01S0010G02290	33	3	heat shock protein 26a, chloroplast
VIT_02S0025G00280	33	3	heat shock protein 81-1
VIT_13S0019G02780	33	3	Heat shock protein Hsp20
VIT_00S0179G00150	33	3	heat shock transcription factor A6B
VIT_04S0008G01110	33	3	heat shock transcription factor A6B
VIT_13S0019G03170	33	3	Heat-shock protein 18.6 kDa
VIT_01S0011G04820	33	3	molecular chaperone DnaJ
VIT_11S0016G04080	33	3	Multiprotein-bridging factor 1c MBF1C
VIT_02S0025G02560	33	3	O-succinylhomoserine sulfhydrylase
VIT_03S0088G00320	33	3	Peptidase M50
VIT_16S0022G00470	33	3	peroxisomal biogenesis factor 11 (PEX11)
VIT_00S0960G00010	33	3	phosphosulfolactate synthase protein
VIT_13S0019G00320	33	3	photosystem II protein P PsbP
VIT_03S0088G00290	33	3	Phytosulfokines PSK2
VIT_13S0047G00110	33	3	Ripening regulated protein DDTFR8
VIT_19S0093G00510	33	3	S-2-hydroxy-acid oxidase, peroxisomal
VIT_09S0002G00640	33	3	Small heat stress protein class CIII
VIT_19S0014G01740	33	3	sodium/calcium exchanger family protein
VIT_01S0150G00060	33	3	SOUL heme-binding
VIT_19S0014G00080	33	3	steroid 5alpha-reductase
VIT_08S0007G05360	33	3	strictosidine synthase
VIT_08S0007G00920	33	3	Tropinone reductases
VIT_18S0001G03860	33	3	Unknown protein
VIT_13S0019G00330	33	3	Aquaporin TIP1;3
VIT_01S0011G00350	33	3	CYP78A5
VIT_00S0229G00190	33	3	Inositol 2-dehydrogenase like protein
VIT_14S0006G01290	33	3	myb domain protein 113
VIT_18S0001G10160	33	3	WUSCHEL homeobox 4
VIT_10S0003G00260	33	3	DnaJ homolog, subfamily B, member 4
VIT_05S0020G00480	33	3	mitochondrial substrate carrier family protein
VIT_03S0063G01310	33	3	oxidoreductase, 2OG-Fe(II) oxygenase family
VIT_04S0043G00310	33	3	ribulose-phosphate 3-epimerase
VIT_04S0023G01630	33	3	steroid 22-alpha-hydroxylase (CYP90B1) (DWF4)
VIT_04S0023G01640	33	3	steroid 22-alpha-hydroxylase (CYP90B1) (DWF4)
VIT_12S0028G01720	33	3	unknown
VIT_13S0019G02280	33	3	regulator of chromosome condensation (RCC1)
VIT_19S0014G00460	33	3	Alpha galactosidase
VIT_03S0038G00940	33	3	auxin-responsive
VIT_06S0009G01110	33	3	cation exchanger (CAX7)
VIT_11S0016G05000	33	3	dynein light chain LC8-type
VIT_05S0049G01120	33	3	Glutathione S-transferase 25 GSTU7
VIT_01S0137G00240	33	3	pectate lyase
VIT_01S0011G05440	24	4	Unknown protein
VIT_18S0001G02690	24	4	Unknown protein
VIT_05S0049G00220	24	4	2-oxoglutarate-dependent dioxygenase
VIT_18S0122G00180	24	4	Calmodulin
VIT_07S0005G01970	24	4	galactinol synthase
VIT_07S0005G01980	24	4	glycosyl transferase family 8 protein
VIT_02S0154G00490	24	4	Heat shock 22 kDa protein mitochondrial
VIT_06S0004G04470	24	4	heat shock cognate 70 kDa protein 1
VIT_13S0019G02820	24	4	heat shock protein
VIT_04S0008G01510	24	4	Heat shock protein (HSP17.6-CII)
VIT_13S0019G02930	24	4	heat shock protein 17.4 kDa class I
VIT_13S0019G03160	24	4	heat shock protein 18.1 kDa class I
VIT_13S0019G03000	24	4	heat shock protein 18.5 kDa class I
VIT_11S0037G00510	24	4	Heat shock protein 70
VIT_16S0050G01150	24	4	heat shock protein 81-1
VIT_04S0008G01590	24	4	heat shock protein Cytosolic class II low molecular weight
VIT_04S0008G01570	24	4	heat shock protein Cytosolic class II low molecular weight
VIT_04S0008G01490	24	4	heat shock protein Cytosolic class II low molecular weight
VIT_19S0085G01050	24	4	heat shock protein HSP17
VIT_02S0154G00480	24	4	heat shock protein MTSHP
VIT_13S0019G03090	24	4	Heat-shock protein Low molecular weight
VIT_00S0253G00150	24	4	Methyl jasmonate esterase
VIT_02S0025G04060	24	4	Rab/Ypt GTPase Ara4-interacting protein
VIT_04S0008G01550	24	4	small molecular heat shock protein 17.5
VIT_17S0000G00070	24	4	Unknown protein
VIT_14S0108G00590	24	4	FtsH protease
VIT_04S0008G01530	24	4	small molecular heat shock protein 17.5
VIT_04S0044G00590	24	4	no hit
VIT_04S0008G05870	24	4	CLPB-M/CLPB4/HSP98.7
VIT_18S0041G01230	24	4	Heat shock protein 70
VIT_07S0005G02520	23	5	Unknown protein
VIT_01S0011G03720	23	5	BEE1 (BR ENHANCED EXPRESSION 1)
VIT_11S0016G04590	23	5	ABC transporter g family pleiotropic drug resistance 12 PDR12
VIT_12S0035G01770	23	5	DNA (cytosine-5)-methyltransferase AthI
VIT_19S0014G00150	23	5	purine permease 11 PUP11
VIT_15S0024G00130	23	5	unknown
VIT_09S0002G00220	23	5	Avr9/Cf-9 rapidly elicited protein 132
VIT_08S0058G01390	23	5	WRKY DNA-binding protein 70
VIT_14S0108G00990	23	5	no hit
VIT_18S0001G08760	23	5	no hit
VIT_16S0050G01890	23	5	unknown
VIT_13S0019G01360	23	5	unknown
VIT_01S0011G06140	23	5	Avr9/Cf-9 rapidly elicited protein
VIT_07S0005G00870	23	5	erg-1
VIT_05S0094G00730	23	5	stearoyl-acyl-carrier protein desaturase
VIT_05S0094G00650	23	5	stearoyl-acyl-carrier protein desaturase
VIT_16S0050G02220	23	5	acidic endochitinase (CHIB1)
VIT_04S0079G00790	23	5	Acyl-CoA synthetases (Acyl-activating enzyme 11)
VIT_05S0020G04680	23	5	Auxin-induced protein 22D
VIT_07S0129G00240	23	5	C2H2 zinc finger protein AZF1
VIT_17S0000G03390	23	5	Calmodulin binding protein
VIT_04S0008G00310	23	5	CLAVATA1 receptor kinase (CLV1)
VIT_04S0008G00300	23	5	CLAVATA1 receptor kinase (CLV1)
VIT_04S0008G00370	23	5	CLAVATA1 receptor kinase (CLV1)
VIT_18S0089G00700	23	5	CYP714A1
VIT_09S0002G06890	23	5	dicyanin blue copper protein
VIT_06S0004G01010	23	5	dirigent protein pDIR9
VIT_01S0010G03210	23	5	HcrVf1 protein
VIT_05S0049G00930	23	5	inorganic phosphate transporter 1-4
VIT_07S0031G01040	23	5	L-ascorbate oxidase
VIT_15S0024G00410	23	5	lectin
VIT_03S0038G03410	23	5	NAC domain containing protein 36
VIT_03S0091G00160	23	5	NtPRp27 secretory protein
VIT_12S0057G01110	23	5	Nudix hydrolase 2
VIT_05S0077G01560	23	5	pathogenesis protein 10.3 [Vitis quinquangularis]
VIT_08S0007G01560	23	5	photoassimilate-responsive protein
VIT_00S0480G00030	23	5	polyphenol oxidase
VIT_00S0480G00040	23	5	polyphenol oxidase II, chloroplast precursor
VIT_00S0780G00040	23	5	RGLG2 (RING DOMAIN LIGASE2)
VIT_05S0020G03270	23	5	S-receptor kinase
VIT_19S0014G04080	23	5	serine/threonine-protein kinase receptor ARK3
VIT_16S0100G01100	23	5	Stilbene synthase
VIT_16S0100G00930	23	5	Stilbene synthase 2
VIT_16S0098G00950	23	5	subtilase
VIT_16S0098G01160	23	5	Subtilisin protease
VIT_02S0025G04270	23	5	Thaumatin
VIT_04S0069G00970	23	5	WRKY DNA-binding protein 51
VIT_13S0067G03140	23	5	WRKY DNA-binding protein 70
VIT_12S0028G02440	14	6	unknown protein
VIT_18S0001G02100	14	6	Unknown protein
VIT_14S0006G01580	14	6	Unknown protein
VIT_13S0019G02660	14	6	Unknown protein
VIT_02S0025G00500	14	6	Unknown protein
VIT_12S0059G00490	14	6	unknown
VIT_05S0049G00740	14	6	no hit
VIT_17S0000G06300	14	6	no hit
VIT_09S0002G06400	14	6	no hit
VIT_08S0007G08010	14	6	no hit
VIT_15S0048G00740	14	6	no hit
VIT_11S0016G05770	14	6	alkaline alpha galactosidase 2
VIT_19S0015G01290	14	6	amino acid permease 7
VIT_12S0034G01160	14	6	Blue (type 1) copper domain
VIT_03S0038G01380	14	6	calcium-binding EF hand
VIT_10S0003G01410	14	6	CBL-interacting protein kinase 20 (CIPK20)
VIT_04S0044G01300	14	6	DNA cross-link repair protein
VIT_18S0001G15730	14	6	Dof zinc finger protein DOF3.5
VIT_00S0271G00110	14	6	FLAVODOXIN-LIKE QUINONE REDUCTASE 1
VIT_08S0007G05860	14	6	GASA like
VIT_14S0108G00740	14	6	GASA4
VIT_03S0063G01290	14	6	gibberellin 20 oxidase 2
VIT_13S0067G00700	14	6	hydrolase, alpha/beta fold
VIT_09S0002G06430	14	6	lactoylglutathione lyase
VIT_07S0151G00840	14	6	Late embryogenesis abundant protein D-34 (LEA D-34)
VIT_01S0026G00810	14	6	Leaf senescence protein
VIT_02S0033G00450	14	6	MybA3
VIT_08S0040G02500	14	6	nodulin MtN21 family
VIT_03S0063G01960	14	6	non-symbiotic hemoglobin class 1
VIT_17S0000G09810	14	6	pectate lyase
VIT_00S0323G00070	14	6	pectin methylesterase inhibitor
VIT_17S0000G01930	14	6	POTASSIUM TRANSPORTER 2
VIT_03S0088G01180	14	6	Proline iminopeptidase
VIT_16S0050G02680	14	6	protein phosphatase 2C
VIT_00S0274G00090	14	6	quinone oxidoreductase
VIT_01S0011G06010	14	6	VACUOLAR IRON TRANSPORTER 1
VIT_00S0266G00040	14	6	1,8-cineole synthase, chloroplast, putative OS=Ricinus communis GN=RCOM_0906740 PE=4 SV=1
VIT_00S0385G00020	14	6	linalool synthase
VIT_00S0385G00010	14	6	linalool synthase
VIT_00S0187G00120	14	6	Cystatin
VIT_04S0044G00970	14	6	unknown protein
VIT_15S0046G01360	14	6	no hit
VIT_01S0011G00760	14	6	Beta-glucosidase
VIT_13S0064G00480	14	6	Beta-primeverosidase
VIT_18S0001G07770	40	7	Unknown protein
VIT_13S0067G02560	40	7	Unknown protein
VIT_05S0020G03330	40	7	Heat shock protein 70
VIT_12S0035G01910	40	7	heat shock protein HSP22.7
VIT_14S0066G00700	40	7	oleosin H-isoform
VIT_15S0046G00490	40	7	wax synthase
VIT_11S0016G05780	40	7	no hit
VIT_01S0026G00900	40	7	metalloendoproteinase 1 precursor
VIT_07S0151G00640	40	7	globulin-1 S allele precursor
VIT_19S0177G00080	40	7	Retrotransposon
VIT_19S0014G03480	40	7	Unknown protein
VIT_04S0023G01670	40	7	Unknown protein
VIT_01S0026G00910	40	7	heat shock protein
VIT_08S0007G04240	40	7	late embryogenesis abundant protein
VIT_17S0000G03830	40	7	protease inhibitor/seed storage/lipid transfer protein (LTP)
VIT_03S0088G00930	40	7	zinc finger (C3HC4-type RING finger)
VIT_03S0088G01090	40	7	zinc finger (C3HC4-type RING finger)
VIT_07S0005G02070	40	7	no hit
VIT_16S0050G02710	40	7	no hit
VIT_15S0021G01260	40	7	no hit
VIT_16S0050G01830	40	7	AAA-type ATPase
VIT_18S0001G03240	40	7	DREB sub A-5 of ERF/AP2 transcription factor
VIT_05S0051G00590	40	7	pectate lyase
VIT_16S0050G02720	40	7	receptor kinase homolog LRK10
VIT_16S0148G00110	40	7	receptor kinase homolog LRK10
VIT_16S0148G00070	40	7	receptor-like protein kinase
VIT_16S0148G00020	40	7	Ser/Thr receptor-like kinase1
VIT_11S0016G04160	40	7	sulfate transporter 3.5
