# Supplementary material for: The Transcriptional Responses and Metabolic Consequences of Acclimation to Elevated Light Exposure in Grapevine Berries
Source: Front Plant Sci. 2017 Jul 20;8:1261. doi: 10.3389/fpls.2017.01261 (PMC5518647; doi:10.3389/fpls.2017.01261)
Supplement: Table S8 — The amino acid concentrations of all the exposed and control grapes sampled from EL31, EL33, EL35, and EL38. D.N.Q. refers to AA concentrations that were detected but were at concentrations below the limit of quantification. [file Table8.XLSX]

## Sheet: ALL
Sample	Stages	Treatment	Asp	Glu	Cys	Asn	Ser	Gln	His	Gly	Thr	Arg	Ala	Tyr	Cys-Cys	Val	Met	Trp	Phe	Ile	Orn	Leu	Lys	Pro	GABA	Tot AA
Rep1_1	EL31	Control	32.4986	185.12	9.09745	44.6559	36.1928	2562.13	15.2632	3.27965	14.6625	7.57463	18.46	6.9926	9.39982	3.60573	8.20223	8.98276	2.16207	D.N.Q.	D.N.Q.	0.191117	D.N.Q.	D.N.Q.	25.5746	2977.54
Rep1_2	EL31	Control	28.844	186.843	9.36869	43.0863	33.0017	2561.78	15.6456	2.77692	14.3753	9.259	16.0747	6.75296	4.48804	4.05575	8.15922	8.39583	2.02119	D.N.Q.	D.N.Q.	2.87224	D.N.Q.	D.N.Q.	23.6747	2965.64
Rep1_3	EL31	Control	31.5605	189.768	9.55288	44.7416	36.741	2560.91	15.8262	3.32949	14.7936	4.92181	22.6079	7.08855	4.82269	3.71942	8.36797	9.52423	1.83877	D.N.Q.	D.N.Q.	2.78771	D.N.Q.	D.N.Q.	28.7033	2983.71
Rep2_1	EL31	Control	27.3073	122.484	2.99644	42.2212	33.6107	968.366	23.1334	3.94411	19.5844	128.397	17.0331	20.4482	4.67564	5.16765	4.85161	9.09598	10.1283	0.0213651	D.N.Q.	6.03304	D.N.Q.	21.3215	35.6751	1500.51
Rep2_2	EL31	Control	30.0691	131.566	3.55668	41.9096	35.1628	971.873	23.592	3.85891	19.326	118.199	17.0499	20.9374	5.54983	5.28692	4.7239	9.09509	9.95179	D.N.Q.	D.N.Q.	6.168	D.N.Q.	26.3207	34.4444	1510.84
Rep2_3	EL31	Control	29.5636	134.422	4.40241	41.3716	35.7473	1017.88	24.4679	3.84315	19.4925	132.242	17.7368	21.5501	6.86951	5.15955	4.99327	8.89513	9.03458	D.N.Q.	D.N.Q.	6.66554	D.N.Q.	34.7282	37.1552	1584.8
Rep3_1	EL31	Control	20.1017	121.523	11.7933	98.029	102.518	2720.25	22.8067	3.88824	15.3144	27.5498	15.4195	10.2219	8.34367	5.43939	4.20829	11.8721	3.04958	D.N.Q.	1.54456	4.11427	D.N.Q.	75.6076	16.4146	3297.67
Rep3_2	EL31	Control	20.8163	121.445	11.8092	98.6046	88.9472	2762.5	19.9841	3.87278	15.6272	23.1547	15.7642	10.4179	7.93099	5.48287	4.01158	12.0691	3.08839	D.N.Q.	1.54663	4.26386	D.N.Q.	79.472	15.9877	3324.42
Rep3_3	EL31	Control	20.6197	123.539	11.5208	94.8681	82.158	2532	19.1213	3.68618	15.7757	21.518	15.6077	10.0965	7.50395	5.10974	3.52688	12.263	3.53809	D.N.Q.	1.89591	3.7184	D.N.Q.	69.3372	16.5309	3072.53
Rep1_1	EL31	Exposed	12.4652	144.07	10.0529	71.6546	86.0741	2060.84	16.6531	11.8625	14.9219	41.1827	25.1082	11.0114	14.7454	5.53805	3.04787	8.81666	3.45257	D.N.Q.	2.37103	4.35425	D.N.Q.	95.936	43.9392	2686.58
Rep1_2	EL31	Exposed	12.1442	136.573	10.3761	82.7317	83.4339	2038.16	16.09	11.9075	14.1904	32.2688	25.0137	10.6581	13.6549	5.57949	7.41315	8.56418	3.05194	D.N.Q.	1.75136	4.68807	D.N.Q.	104.55	38.3067	2658.95
Rep1_3	EL31	Exposed	10.6231	126.719	8.69156	67.5699	75.8241	1836.59	14.497	11.2298	13.0652	31.1135	22.9553	9.76398	12.6002	4.96524	9.47588	8.18333	3.03291	D.N.Q.	1.7514	3.96888	D.N.Q.	85.0844	36.9696	2393.68
Rep2_1	EL31	Exposed	16.3098	164.458	7.3732	53.8397	67.7767	2037.43	13.5451	10.5187	12.9179	18.9062	16.9423	8.93521	4.60586	3.24718	8.03945	8.48047	1.32342	D.N.Q.	D.N.Q.	0.205853	D.N.Q.	20.9233	10.2981	2472.97
Rep2_2	EL31	Exposed	17.5172	178.764	7.52656	61.1488	64.6244	2044.63	13.7119	10.0948	13.057	20.11	17.6004	9.20078	4.56848	3.49706	9.1573	8.33982	1.36317	D.N.Q.	D.N.Q.	0.204182	D.N.Q.	22.3017	19.6134	2514.04
Rep2_3	EL31	Exposed	14.922	164.302	7.10335	55.8239	70.6769	2084.86	13.4637	10.6594	13.9905	17.6136	17.2093	9.38039	4.41889	3.29349	8.29289	8.50964	1.55051	D.N.Q.	D.N.Q.	0.197496	D.N.Q.	20.2659	20.4066	2534.37
Rep3_1	EL31	Exposed	9.64198	109.486	7.76887	55.6722	52.9043	1100.74	14.6426	9.3762	12.7018	58.9005	22.9278	9.82707	12.436	4.29275	8.98876	9.68208	3.10967	D.N.Q.	1.75325	3.07368	D.N.Q.	55.7078	38.2441	1599.36
Rep3_2	EL31	Exposed	8.10541	98.4831	7.59227	48.468	49.6355	1056.21	12.1472	9.52792	11.8305	28.2359	18.9491	8.97868	10.9764	3.69866	8.63955	8.92103	2.89451	D.N.Q.	1.62221	2.41508	D.N.Q.	39.7006	34.8993	1469.66
Rep3_3	EL31	Exposed	9.09423	108.261	7.71312	50.8077	50.333	1081.25	12.7727	9.80351	12.8144	27.2725	20.1227	9.46508	11.5592	3.89707	6.50771	9.25034	3.16623	D.N.Q.	2.30869	2.4871	D.N.Q.	38.8405	37.1048	1512.61
Rep1_1	EL33	Control	44.2251	216.419	8.38357	29.946	37.607	908.999	30.5413	5.95082	31.2627	184.685	23.2926	21.5887	22.7855	8.29501	12.0762	9.48784	11.2371	1.05759	D.N.Q.	6.59267	D.N.Q.	0.443939	41.0086	1649.34
Rep1_2	EL33	Control	44.6375	197.172	11.7655	29.8561	36.7501	906.599	31.3676	5.5804	30.1971	197.176	20.9485	21.7005	19.9502	7.85857	11.9114	9.47041	11.057	0.967659	D.N.Q.	6.36663	D.N.Q.	D.N.Q.	41.1634	1633.62
Rep1_3	EL33	Control	41.5962	203.284	10.9934	29.6621	35.4419	921.296	31.5427	5.02393	30.3951	191.167	19.1991	21.5414	24.6998	8.31109	12.1087	8.50499	10.8424	D.N.Q.	D.N.Q.	6.36696	D.N.Q.	D.N.Q.	37.098	1639.49
Rep2_1	EL33	Control	38.5831	165.465	8.78676	57.2935	49.0985	1200.89	35.1439	5.1296	23.267	138.995	22.1264	24.8743	17.0449	7.38307	6.01742	12.2237	13.4085	D.N.Q.	3.88683	8.24064	D.N.Q.	55.0451	46.7049	1939.09
Rep2_2	EL33	Control	33.7417	145.391	8.88242	52.7217	43.7721	1052.11	29.6039	4.82583	20.8163	125.181	20.5295	21.9389	13.7111	7.33493	3.43464	10.6611	12.5978	0.831805	2.75424	7.86313	D.N.Q.	58.3412	40.5884	1717.15
Rep2_3	EL33	Control	33.68	141.838	7.83454	52.9448	41.8828	1037.08	27.3506	4.71922	20.1599	114.821	19.9388	20.9041	12.1567	6.81713	2.88885	10.3914	12.1866	1.01441	3.04784	7.30782	D.N.Q.	56.7283	39.4438	1674.81
Rep3_1	EL33	Control	32.882	149.864	9.52893	70.2513	45.465	1453.14	31.1446	5.06654	23.3587	159.836	18.6573	22.2314	14.3502	7.6955	6.30665	13.3856	13.2584	1.73616	3.11278	8.96682	0.551197	53.0006	24.6835	2168.47
Rep3_2	EL33	Control	32.9865	160.335	10.3914	74.4244	47.6914	1532.5	32.5756	5.15455	24.8038	173.183	18.7713	23.2246	11.4615	0.536848	6.47184	13.5795	13.4321	1.09365	4.08202	9.4517	0.475451	57.8265	26.304	2280.75
Rep3_3	EL33	Control	32.4029	155.472	10.1704	76.7986	52.0113	1542.96	33.0891	5.45865	24.6628	169.013	19.317	23.3296	11.6966	0.770531	5.85899	13.8926	13.7719	1.86203	3.43987	9.57141	0.667439	54.1193	26.0561	2286.39
Rep1_1	EL33	Exposed		131.643	6.50345	35.3297	44.6663	860.691	32.1883	12.5627	24.9768	191.721	26.0845	27.7994	17.2919	11.1563	6.55686	10.2365	18.802	5.93527	5.57448	12.0997	1.15167	99.7638	59.5788	1659.03
Rep1_2	EL33	Exposed	17.9347	129.102	6.0416	36.8964	43.5974	857.755	31.0047	12.1313	24.2455	163.009	25.4417	26.7177	16.5287	11.4011	6.64569	10.0323	18.5441	5.89609	5.31638	11.5396	1.30041	92.239	59.2628	1612.58
Rep1_3	EL33	Exposed	18.9816	131.872	6.32465	38.1461	45.1097	858.233	32.0939	11.5792	23.9494	167.426	25.2605	26.6489	16.3325	11.5035	6.77925	9.47004	18.1202	5.29782	5.22753	11.6808	1.18663	101.38	55.8285	1628.43
Rep2_1	EL33	Exposed	49.313	252.342	12.8983	22.8788	36.8034	831.168	35.1172	12.4541	38.945	209.348	22.6269	26.9418	14.6526	9.24989	6.97575	8.80363	11.3513	4.76175	D.N.Q.	7.64572	D.N.Q.	D.N.Q.	24.3387	1633.38
Rep2_2	EL33	Exposed	43.8825	248.737	12.4997	23.56	37.0662	856.276	36.109	12.7105	38.4889	215.179	22.392	27.3164	20.3064	9.18914	7.35464	8.77867	11.3879	4.34702	D.N.Q.	7.44121	D.N.Q.	D.N.Q.	23.8218	1658.51
Rep2_3	EL33	Exposed	48.1524	253.094	15.1788	23.7739	36.8579	843.237	36.0117	12.7212	39.448	210.978	22.2624	27.7928	19.038	9.47521	7.37363	8.82309	11.3308	4.27922	D.N.Q.	7.72475	D.N.Q.	D.N.Q.	23.8539	1655.54
Rep3_1	EL33	Exposed	11.593	79.9295	3.7884	19.0126	26.5803	279.581	18.9477	9.70738	19.1881	108.123	20.2461	17.6971	12.5261	6.67476	4.24189	6.93282	11.0323	2.34174	3.26983	6.74296	0.754941	53.2709	36.2399	758.422
Rep3_2	EL33	Exposed	11.2241	80.5719	3.93748	19.5756	27.9002	287.617	19.647	10.3009	19.7297	110.527	20.6286	20.0177	12.761	6.30344	4.54609	7.40999	11.5425	2.36354	3.68936	7.0504	0.872394	53.2672	36.9318	778.415
Rep3_3	EL33	Exposed	11.7279	82.6608	4.04653	19.9523	27.8051	286.163	19.8726	10.0227	19.8212	115.823	20.9205	20.0373	12.5917	6.40864	4.64019	7.2786	11.5088	2.30059	3.4627	7.04965	D.N.Q.	58.478	36.4315	787.177
Rep1_1	EL35	Control	44.0602	260.088	7.5576	60.1624	67.7825	1228.54	34.5304	6.18473	48.1067	466.322	81.4368	22.2885	11.5646	13.1131	4.18607	11.6117	11.2228	8.03974	8.35753	12.3052	1.99958	119.033	20.6285	2549.12
Rep1_2	EL35	Control	42.4951	253.888	11.1521	90.7616	13.6874	1210.37	33.8427	6.05273	46.1152	455.813	81.5718	21.7456	10.7363	12.3682	13.0021	10.9732	10.8168	7.75699	6.95166	11.4856	1.01247	113.567	20.5311	2486.69
Rep1_3	EL35	Control	40.9886	253.524	6.53318	43.8442	58.1323	1175.6	29.6247	4.45262	45.2151	441.131	80.0356	21.0897	10.2075	0.295365	13.3954	10.1382	9.40117	5.70894	6.82387	9.60444	0.698274	24.1638	17.487	2308.1
Rep2_1	EL35	Control	34.1648	242.629	5.07006	28.484	57.5957	790.19	28.0528	5.58434	47.485	408.482	77.7724	18.3268	10.5833	10.8981	7.55389	8.74152	7.60282	6.54622	5.9814	9.38453	1.71064	104.02	24.4861	1941.35
Rep2_2	EL35	Control	43.555	282.535	6.92534	34.097	68.6985	881.792	33.4045	6.66357	55.3966	474.026	88.7341	21.3166	11.3555	13.5274	8.78023	9.6977	8.65136	7.81111	6.5385	11.3625	1.39516	151.388	26.9699	2254.62
Rep2_3	EL35	Control	37.4134	246.754	5.46588	32.8843	63.1853	843.579	30.7805	6.03519	47.8357	440.454	80.2807	18.9363	11.3294	11.5033	8.249	8.68384	7.68127	6.55828	6.40379	9.78731	0.965955	127.815	25.59	2078.17
Rep3_1	EL35	Control	74.5555	564.352	5.954	18.9973	60.9039	1005.77	35.9352	3.26454	66.8187	739.972	77.2586	19.9081	16.5089	12.7049	11.9102	9.32996	6.75039	4.81437	D.N.Q.	8.67141	D.N.Q.	6.79331	18.2887	2764.53
Rep3_2	EL35	Control	81.6414	548.321	23.4728	18.6763	61.5153	987.634	35.7186	3.32398	67.8334	729.56	90.7241	19.9271	16.952	12.7789	11.7523	9.85073	6.62561	4.47916	D.N.Q.	8.80717	D.N.Q.	0.493922	19.0745	2753.72
Rep3_3	EL35	Control	85.0082	553.782	22.2752	18.3511	62.207	983.318	35.2711	3.3734	68.9208	734.863	74.6193	19.7464	21.1057	13.0256	11.7401	9.50281	6.45654	4.65906	D.N.Q.	8.56868	D.N.Q.	9.62386	17.8599	2758.66
Rep1_1	EL35	Exposed	33.7194	221.76	5.64794	23.9166	58.6613	762.376	36.0628	10.9002	56.6923	402.674	68.7058	23.4157	10.4736	10.6476	6.61148	7.85784	7.53936	6.58641	8.01046	9.57459	1.72362	63.2958	28.1628	1865.02
Rep1_2	EL35	Exposed	33.8993	221.141	6.21382	23.4164	58.5099	760.919	35.6089	11.2737	56.6673	388.577	68.9907	24.0496	16.3073	10.6567	6.65654	8.01007	7.03101	5.36739	7.89282	10.3421	1.46149	70.7993	27.9558	1861.75
Rep1_3	EL35	Exposed	35.4494	222.97	5.6131	22.212	55.4533	751.309	34.5341	10.7291	56.0434	386.236	67.8202	23.5198	15.4898	10.2075	6.33858	7.64207	7.28691	5.73899	D.N.Q.	9.91026	1.83477	62.2116	27.0965	1823.21
Rep2_1	EL35	Exposed	34.5625	254.292	5.6233	23.1594	62.918	711.227	37.0602	9.34807	63.5207	482.538	70.62	19.3588	15.7039	10.4228	4.8018	7.31411	5.87511	5.85197	8.76381	9.40154	1.25355	113.094	17.077	1973.79
Rep2_2	EL35	Exposed	41.2769	277.827	6.79672	19.9568	62.5917	735.271	33.5227	9.7455	66.8252	462.269	75.3296	19.0408	15.6377	10.8681	5.03944	6.10271	4.8279	4.73251	7.62325	9.78934	1.12166	117.742	17.2581	2011.2
Rep2_3	EL35	Exposed	35.1421	256.265	5.9987	19.1725	59.9027	704.835	33.4114	9.44646	62.5296	437.971	71.8917	18.2683	14.9871	10.1908	5.93527	6.60253	4.89036	5.09612	8.97446	8.84705	1.12697	102.729	15.9035	1900.12
Rep3_1	EL35	Exposed	16.4094	139.055	2.79142	11.5464	42.6895	250.886	16.8539	8.79486	41.1623	292.344	56.3049	11.8207	10.6023	7.38075	4.66067	4.14353	3.06154	3.38099	5.34569	6.12759	0.644146	143.89	37.2317	1117.13
Rep3_2	EL35	Exposed	15.5121	135.981	3.08306	12.0302	42.8713	256.948	17.023	9.1285	40.775	295.196	58.0768	0.900828	11.0274	7.46615	4.34302	4.25619	3.0881	3.45439	5.02227	6.24075	0.63051	144.593	40.4614	1118.11
Rep3_3	EL35	Exposed	18.5255	152.3	3.38074	13.5274	45.292	277.454	18.4415	9.48573	44.0495	304.919	60.8391	13.0127	11.3595	8.60896	5.03723	4.74381	3.20251	3.51926	5.50696	6.70033	0.501287	132.995	39.4792	1182.88
Rep1_1	EL38	Control	58.2477	412.116	8.94573	15.0417	80.7659	751.12	63.7424	6.68763	92.7923	1231.64	198.175	20.4389	24.8507	31.7982	16.2411	8.35673	24.6531	15.4575	10.6169	29.3591	5.09805	275.912	36.6991	3418.75
Rep1_2	EL38	Control	62.7286	436.07	8.74853	14.4419	83.2287	741.923	64.6511	6.89128	95.0965	1278.62	197.593	20.5231	26.3072	31.9471	16.0103	7.96926	24.17	15.1745	11.3213	29.669	4.32733	356.368	37.662	3571.44
Rep1_3	EL38	Control	57.5755	433.474	8.53138	16.5242	86.689	826.597	65.8682	7.01745	96.9663	1276.98	213.757	21.0856	7.18972	32.8069	24.2613	8.36674	25.9264	16.3439	10.9552	30.0481	4.74762	371.844	37.7703	3681.33
Rep2_1	EL38	Control	53.4637	473.535	6.80362	8.04728	84.9972	534.387	62.4314	5.99621	96.2232	1197.88	194.667	21.9639	15.1265	38.0828	32.1705	9.03886	26.526	17.1638	7.95999	35.4337	3.07685	489.389	45.6774	3460.04
Rep2_2	EL38	Control	48.8453	438.33	4.71902	8.37635	83.6486	504.075	62.7652	5.78231	90.5204	1178.55	188.121	21.1186	14.6496	35.3563	29.5399	8.65419	25.9755	17.2859	7.9879	33.6051	3.55816	547.828	47.294	3406.59
Rep2_3	EL38	Control	45.014	414.138	4.203	7.80225	83.0324	479.484	58.5183	5.42615	84.9898	1104.44	178.855	22.2891	13.7336	32.9627	30.2395	8.12725	24.7261	16.6267	7.56543	31.5388	3.55781	317.6	44.4629	3019.33
Rep3_1	EL38	Control	58.5979	413.185	5.67771	15.6057	82.0687	713.308	60.138	5.4507	87.133	1192.32	182.275	20.9517	3.48862	29.4897	28.2778	12.7655	23.9915	15.5356	8.32278	27.5733	4.19816	414.225	31.3129	3435.89
Rep3_2	EL38	Control	54.7175	403.927	2.52928	12.2974	83.4138	667.45	58.5599	5.49366	86.5153	1230.82	180.638	18.6346	3.94668	28.8391	30.8188	8.73276	21.8747	14.2528	8.06431	27.2283	3.73026	456.646	31.5202	3440.64
Rep3_3	EL38	Control	48.3954	418.902	2.79225	11.7731	80.1142	656.346	57.5875	5.20375	86.3135	1174.74	179.017	18.353	4.35702	28.7012	27.1177	8.10792	20.8987	13.149	D.N.Q.	26.5211	2.90968	489.017	34.5059	3391.71
Rep1_1	EL38	Exposed	33.2819	495.672	7.41841	7.52609	83.9548	468.097	66.1151	7.54867	102.216	1134.25	229.105	25.7773	19.7163	42.0841	34.423	5.83078	21.8166	18.5151	9.82509	35.1216	5.21834	464.748	80.246	3398.51
Rep1_2	EL38	Exposed	32.8973	469.16	6.99178	8.1887	83.7513	480.551	67.0692	7.50754	99.3601	1126.47	226.262	24.4746	19.8157	40.5678	32.7524	6.24827	21.5132	18.2533	9.73419	33.851	5.27292	331.233	78.516	3230.44
Rep1_3	EL38	Exposed	34.9248	491.682	7.02725	7.19407	87.1614	478.676	69.2777	8.18938	107.322	1205.3	234.666	28.3633	19.5616	44.0583	34.0857	5.92812	22.5658	18.9265	9.72365	36.3865	4.94749	373.248	78.5238	3407.74
Rep2_1	EL38	Exposed	31.866	446.797	6.28371	5.88552	71.7645	420.959	57.6948	6.39701	86.405	973.495	187.922	19.0548	16.4613	35.4693	31.5162	3.86861	17.5722	14.75	7.95378	31.2467	3.82143	362.45	33.8526	2873.49
Rep2_2	EL38	Exposed	33.2039	492.783	7.31145	6.87024	74.4992	441.167	62.2375	6.65762	89.9784	1019.11	196.608	19.0242	16.9883	37.8353	30.2728	4.07848	18.5778	15.2876	8.40782	33.5459	3.41863	500.738	35.7998	3154.4
Rep2_3	EL38	Exposed	30.4255	465.77	6.73101	5.93293	75.3214	454.51	60.0963	6.72398	89.4786	1013.29	197.332	20.053	14.8557	36.7721	31.6361	4.54404	18.7393	15.1623	9.09662	32.5469	3.92777	378.513	36.5987	3008.06
Rep3_1	EL38	Exposed	12.7173	313.253	2.97343	3.58131	56.4823	210.394	30.5602	8.38317	60.2552	609.188	157.467	16.2935	13.48	32.897	30.7168	3.23706	14.5252	13.6814	5.54658	28.4886	2.5379	788.565	63.2355	2478.46
Rep3_2	EL38	Exposed	12.5563	307.103	3.34781	3.27056	60.1804	199.035	36.8827	6.4592	60.085	630.32	149.173	16.2806	13.4828	32.0815	30.1439	3.28821	14.4678	13.3537	5.47149	28.2258	2.63526	637.318	63.548	2328.71
Rep3_3	EL38	Exposed	13.3214	326.102	3.24564	3.58725	58.7044	216.023	34.8454	8.79094	64.3261	664.322	162.376	17.1745	14.9909	34.8265	34.0175	3.34087	15.0899	14.1083	5.8914	30.4308	2.799	738.449	65.6529	2532.42
