# Supplementary material for: The Transcriptional Responses and Metabolic Consequences of Acclimation to Elevated Light Exposure in Grapevine Berries
Source: Front Plant Sci. 2017 Jul 20;8:1261. doi: 10.3389/fpls.2017.01261 (PMC5518647; doi:10.3389/fpls.2017.01261)
Supplement: Table S9 — Genes involved in amino acid synthesis and catabolism as indicated by the numbers assigned in Figure 7. [file Table9.XLSX]

## Sheet: Sheet1
				Log2 Fold change (Exposed vs Control)
	Number in figure 7	Gene accession	Gene annotation (X12)	EL31	EL33	EL35	EL38
Pathway A: Gly synthesis	1	VIT_05s0029g00310	Serine hydroxymethyltransferase 1	-0.130222	0.0757074	-0.0624502	0.27671
	1	VIT_04s0008g00770	Glycine hydroxymethyltransferase	0.165437	-0.0921235	0.0941349	0.108233
	1	VIT_18s0001g04340	glycine hydroxymethyltransferase	0.294264	0.268332	0.203467	0.216408
	1	VIT_00s0211g00120	Glycine hydroxymethyltransferase	1.87427	0.675811	0.707631	0.45407
	1	VIT_18s0001g07960	Serine hydroxymethyltransferase	-0.148592	-0.189107	-0.0861917	0.24515
	1	VIT_12s0034g02380	glycine hydroxymethyltransferase	-0.0313181	-0.00926173	0.0007782	0.100461
	1	VIT_00s0211g00080	Serine hydroxymethyltransferase 2	0.037105	-0.0776432	0.380595	0.536548
	1	VIT_06s0009g03740	serine-glyoxylate aminotransferase	1.65717	0.789528	0.0707028	0.319804
	1	VIT_00s0225g00130	Alanine transaminase.	0.646075	0.325	0.051118	0.0699332
	1	VIT_14s0036g00520	L-allo-threonine aldolase	0.24156	0.114893	0.623973	0.275893
	2	VIT_14s0036g00520	L-allo-threonine aldolase	0.24156	0.114893	0.623973	0.275893
	3	VIT_06s0009g03740	serine-glyoxylate aminotransferase	1.65717	0.789528	0.0707028	0.319804
	4	VIT_06s0009g03740	serine-glyoxylate aminotransferase	1.65717	0.789528	0.0707028	0.319804
	4	VIT_00s0225g00130	Alanine transaminase.	0.646075	0.325	0.051118	0.0699332
Pathway B: Lys, Met & Thr metabolism	5	VIT_03s0038g02730	aspartate kinase	0.112512	-0.207648	0.569707	-0.0482074
	5	VIT_18s0001g03660	aspartate kinase	0.13123	0.0148823	0.00538204	-0.0678828
	5	VIT_01s0244g00140	aspartate kinase	0.167992	0.199927	0.244211	0.29053
	6	VIT_01s0011g05860	aspartate-semialdehyde dehydrogenase	0.0328198	0.262502	-0.090037	-0.259916
	7	VIT_15s0048g00750	dihydrodipicolinate synthase	-0.159871	0.0458089	-0.373573	-0.453387
	8	VIT_16s0100g00480	dihydrodipicolinate reductase	0.429921	-0.177307	-0.104241	-0.417615
	8	VIT_05s0094g01480	dihydrodipicolinate reductase	0.31442	0.145049	0.227692	-0.14041
	9	VIT_03s0088g01040	LL-diaminopimelate aminotransferase	0.0419909	-0.0512993	-0.088505	-0.187937
	9	VIT_12s0055g00920	LL-diaminopimelate aminotransferase	0	0	-1.91744	-2.39183
	9	VIT_03s0088g01060	LL-diaminopimelate aminotransferase	-0.0745544	-0.17	0.105797	-0.0070982
	9	VIT_18s0001g04630	LL-diaminopimelate aminotransferase	0.00951988	-0.180501	0.111843	-0.272836
	10	VIT_08s0040g02540	diaminopimelate epimerase	0.0330301	0.0504883	0.0926928	-0.141847
	11	VIT_09s0070g00580	diaminopimelate decarboxylase	-0.125401	-0.168998	-0.217699	0.000526875
	11	VIT_03s0038g04490	diaminopimelate decarboxylase	0.0371745	-0.0352219	0.0664809	-0.197634
	12	VIT_11s0016g00280	bifunctional lysine-ketoglutarate reductase/saccharopine dehydrogenase	-0.0615955	-0.125547	-0.261125	-0.106693
	13	VIT_06s0009g01460	Homoserine dehydrogenase	0.137931	-0.0720496	0.22738	-0.225165
	14	VIT_11s0037g00340	homoserine kinase	-0.00397856	0.138798	-0.149099	-0.35157
	15	VIT_14s0108g01110	Cystathionine gamma-synthase isoform 2	0.506823	0.415383	0.319926	0.0950921
	15	VIT_08s0007g05410	Cystathionine beta-lyase	-0.0898196	0.0133722	0.150495	-0.266756
	15	VIT_19s0015g00380	Cystathionine beta-synthase	-0.105745	-0.0554111	-0.0342387	0.176187
	16	VIT_06s0009g01080	5-methyltetrahydropteroyltriglutamate--homocysteine S-methyltransferase	-0.205181	0.0703356	-0.13187	0.153564
	16	VIT_08s0056g01570	5-methyltetrahydropteroyltriglutamate--homocysteine S-methyltransferase	0.0312088	0.173035	-0.0258018	-0.22182
	17	VIT_07s0151g00520	homocysteine S-methyltransferase 3	0.0569109	0.220686	-0.0649772	0.00805911
	17	VIT_05s0020g03860	homocysteine S-methyltransferase 3	1.40004	0.23851	0.793311	-0.119619
	17	VIT_01s0011g03500	homocysteine S-methyltransferase 1	-0.433219	0.856105	0.0098787	2.00801
	18	VIT_15s0046g03700	3-beta hydroxysteroid dehydrogenase	-0.0539526	-0.0619725	-0.0264974	-0.115206
	18	VIT_14s0060g00480	S-adenosylmethionine synthetase 1 (SAM1)	0.125888	-0.0255345	-0.168015	-0.403055
	18	VIT_07s0005g02230	S-adenosylmethionine synthetase 1 (SAM1)	-0.254033	0.0770913	-0.216423	-0.831424
	18	VIT_05s0020g00670	S-adenosylmethionine synthetase 1 (SAM1)	0.276684	0.23935	0.0347419	-0.234455
	18	VIT_08s0007g05000	S-adenosylmethionine synthetase	-0.374717	1.52473	0.17232	0.981448
	19	VIT_11s0016g01720	threonine synthase	0.16207	0.133133	-0.291347	0.0485915
	20	VIT_14s0036g00520	L-allo-threonine aldolase	0.24156	0.114893	0.623973	0.275893
Pathway C: Trp, Phe & Tyr metabolism	21	VIT_06s0004g06320	anthranilate synthase component I-1, chloroplast precursor	-0.00966208	0.0646289	0.225322	0.0405366
	21	VIT_01s0011g06260	anthranilate synthase beta subunit	0.329807	0.269879	0.0804955	-0.27752
	21	VIT_13s0067g00400	anthranilate synthase alpha 1	-0.646196	-0.833153	-0.232996	-0.169768
	22	VIT_17s0000g08660	anthranilate phosphoribosyltransferase, chloroplast precursor	0.183011	0.0740361	0.130922	-0.246075
	22	VIT_14s0066g00970	anthranilate phosphoribosyltransferase, chloroplast precursor	0.113642	0.0903839	0.180127	0.127333
	22	VIT_00s0225g00150	anthranilate phosphoribosyltransferase	0.14397	-0.114979	0.217248	-0.0883105
	22	VIT_13s0067g01110	N-(5phosphoribosyl)anthranilate isomerase (PRAI)	0.0824349	0.235288	0.226143	-0.172934
	22	VIT_12s0057g01240	indole-3-glycerol phosphate synthase	0.11664	0.0271694	0.132119	0.126641
	22	VIT_07s0141g00210	tryptophan synthase, alpha subunit	0.00603479	-0.0748962	-0.0880505	-0.208319
	22	VIT_14s0083g00460	tryptophan synthase beta chain 2	-0.501453	1.35579	2.53202	-1.91032
	22	VIT_19s0177g00310	tryptophan synthase beta chain 1	0.00553336	-0.232146	-0.0663993	0.481556
	23	VIT_06s0009g03120	CYP79A2	-0.626363	2.55569	0.0493762	-0.79239
	24	VIT_14s0108g01330	chorismate mutase, chloroplast (CM1)	-0.139471	0.0204999	0.0393577	-0.159287
	24	VIT_04s0008g06570	chorismate mutase, cytosolic (CM2)	-0.0302313	0.371801	0.0298859	-0.0728089
	25	VIT_06s0061g01300	prephenate dehydratase	-0.280924	0.0963819	0.331886	-0.169744
	25	VIT_12s0059g00750	prephenate dehydratase	-0.0707537	0.351407	-0.315036	-0.203382
	25	VIT_06s0004g03430	prephenate dehydratase	-0.0478493	-0.00852188	-0.0392779	0.197742
	25	VIT_10s0116g01670	Prephenate dehydratase with ACT region	0.107062	-0.165465	0.673602	-0.28011
	26	VIT_06s0004g02620	PAL	0.550934	0.760919	1.3141	1.26935
	26	VIT_08s0040g01710	PAL	-0.036508	0.0413483	0.640177	-1.2816
	26	VIT_13s0019g04460	PAL	0.378768	0.126257	0.683742	0.838955
	27	VIT_13s0067g02120	arogenate dehydrogenase	-0.138477	0.268927	-0.0600844	-0.0761739
	27	VIT_09s0002g08070	prephenate dehydrogenase	-0.069092	-0.0578935	-0.184841	0.175269
	28	VIT_00s0225g00230	Tyrosine aminotransferase	0.492476	1.34212	1.1095	-0.7839
	28	VIT_00s0394g00040	Tyrosine aminotransferase	-0.872971	-0.353327	1.25448	-1.20465
Pathway D: Pro, Arg & GABA metabolism	29	VIT_08s0007g05600	pyrroline-5-carboxylate reductase	0.144652	0.0517682	0.157847	-0.00601223
	30	VIT_13s0019g02360	Pyrroline-5-carboxylate synthetase	0.143948	0.275412	0.184606	0.0389864
	31	VIT_14s0083g00520	proline oxidase	0.157797	0.170302	1.10586	0.704886
	32	VIT_17s0000g05800	delta-1-pyrroline-5-carboxylate dehydrogenase (P5CDH)	-0.127319	-0.39607	-0.143532	-0.131223
	33	VIT_04s0079g00600	Glutamate decarboxylase 1	0.168465	0.047716	-0.217853	0.33661
	33	VIT_01s0011g06610	Glutamate decarboxylase	-0.113712	-0.0217036	-0.347527	-0.520107
	33	VIT_01s0011g06600	glutamate decarboxylase	-0.262138	-0.350899	-1.00014	0.729329
	34	VIT_03s0038g00760	Arginine decarboxylase (Fragment)	0.096691	0.438812	-0.248346	0.113839
	35	VIT_15s0048g00420	Arginase 1	0.0752256	-0.0747143	0.0368401	-0.049336
	36	VIT_10s0003g03870	Ornithine aminotransferase	-0.262091	-0.407322	-0.150372	-0.291659
Pathway E: Ile, Val & Leu metabolism	37	VIT_08s0007g04310	Threonine dehydratase/deaminase	0.115679	-0.0379037	0.0786694	0.143147
	38	VIT_17s0000g01320	acetohydroxyacid synthase 3	-0.763966	-0.32277	-0.389432	-0.0456436
	38	VIT_05s0094g01110	acetolactate synthase small subunit	0.239833	0.0670689	0.154932	-0.0403764
	38	VIT_00s0220g00110	acetolactate synthase small subunit	-0.259888	0.154931	0.0731312	0.780545
	38	VIT_14s0068g01960	acetolactate synthase III, chloroplast precursor	0.293297	0.192175	-0.100429	0.0434197
	39	VIT_10s0003g01180	ketol-acid reductoisomerase	-0.764207	-0.834648	-0.470865	0.652564
	39	VIT_10s0003g01190	ketol-acid reductoisomerase	0.376609	0.0949737	-2.05919	1.05393
	39	VIT_12s0028g02340	ketol-acid reductoisomerase	0.2993	0.149189	0.119999	0.00656399
	39	VIT_05s0051g00830	dihydroxy-acid dehydratase	0.0168711	-0.203897	-0.138955	0.109249
	40	VIT_14s0128g00100	aminotransferase class IV	0.0763136	0.11515	0.0767844	-0.281232
	41	VIT_17s0000g01320	acetohydroxyacid synthase 3	-0.763966	-0.32277	-0.389432	-0.0456436
	41	VIT_05s0094g01110	acetolactate synthase small subunit	0.239833	0.0670689	0.154932	-0.0403764
	41	VIT_00s0220g00110	acetolactate synthase small subunit	-0.259888	0.154931	0.0731312	0.780545
	41	VIT_14s0068g01960	acetolactate synthase III, chloroplast precursor	0.293297	0.192175	-0.100429	0.0434197
	42	VIT_10s0003g01180	ketol-acid reductoisomerase	-0.764207	-0.834648	-0.470865	0.652564
	42	VIT_10s0003g01190	ketol-acid reductoisomerase	0.376609	0.0949737	-2.05919	1.05393
	42	VIT_12s0028g02340	ketol-acid reductoisomerase	0.2993	0.149189	0.119999	0.00656399
	42	VIT_05s0051g00830	dihydroxy-acid dehydratase	0.0168711	-0.203897	-0.138955	0.109249
	44	VIT_05s0124g00400	2-isopropylmalate synthase B	0.291954	0.102837	0.0761755	0.201287
	45	VIT_08s0056g01640	3-isopropylmalate dehydratase large subunit 2	0.216919	0.0516555	0.0740227	-0.00651487
	45	VIT_00s0551g00010	3-isopropylmalate dehydratase, small subunit	0.187649	0.247574	-0.230156	-0.261366
	45	VIT_05s0049g01980	3-isopropylmalate dehydratase large subunit 2	0.0579788	-0.0288288	-0.369845	-0.163087
