# Supplementary material for: The Transcriptional Responses and Metabolic Consequences of Acclimation to Elevated Light Exposure in Grapevine Berries
Source: Front Plant Sci. 2017 Jul 20;8:1261. doi: 10.3389/fpls.2017.01261 (PMC5518647; doi:10.3389/fpls.2017.01261)
Supplement: Table S10 — The metabolite concentrations and gene expression levels as indicated by the numbers assigned in Figure 8. [file Table10.xlsx]

## Sheet: Transcripts
			Log2 Fold change (Exposed vs Control)
Number in figure 8	Gene accession	Gene annotation (X12)	EL31	EL33	EL35	EL38
1	VIT_14s0030g00660	shikimate dehydrogenase	-0.506877	-0.398129	-0.505335	0.254196
1	VIT_14s0030g00650	shikimate dehydrogenase	0.230369	0.0946591	0.267631	0.39884
2	VIT_18s0001g06250	3-deoxy-D-arabino-heptulosonate 7-phosphate synthase	-0.229584	0.0740638	-0.154016	-0.18672
2	VIT_00s1217g00010	3-deoxy-D-arabino-heptulosonate 7-phosphate synthase	0.425428	0.34168	0.299809	-0.0988204
2	VIT_00s0391g00070	3-deoxy-D-arabino-heptulosonate 7-phosphate synthase	-0.139915	0.220606	-0.115143	0.170669
2	VIT_04s0023g03820	3-dehydroquinate synthase	-0.166966	0.163974	-0.297305	-0.205564
2	VIT_14s0030g00670	dehydroquinate dehydratase	-0.311296	-0.480522	0.0125915	-0.22571
2	VIT_05s0020g02030	shikimate dehydrogenase	-0.0383677	0.066927	-0.184141	-0.26421
2	VIT_14s0030g00660	shikimate dehydrogenase	-0.506877	-0.398129	-0.505335	0.254196
2	VIT_14s0030g00650	shikimate dehydrogenase	0.230369	0.0946591	0.267631	0.39884
2	VIT_18s0001g01730	Shikimate kinase	-0.189505	-0.505581	0.00854883	-0.36327
2	VIT_07s0031g01600	shikimate kinase	0.252278	0.144791	0.347535	0.1287
2	VIT_12s0142g00530	gamma-glutamyltranspeptidase	inf	-inf	-inf	0
2	VIT_15s0048g00350	3-phosphoshikimate 1-carboxyvinyltransferase, chloroplast precursor	0.11296	0.169645	0.0303288	0.0338652
2	VIT_13s0019g04190	Chorismate synthase 1, chloroplast precursor	0.0628848	0.096926	-0.0150631	0.0614068
2	VIT_06s0004g02960	chorismate synthase 1	1.78181	0.274154	0	-inf
3	VIT_01s0011g06260	anthranilate synthase beta subunit	0.329807	0.269879	0.0804955	-0.27752
3	VIT_13s0067g00400	anthranilate synthase alpha 1	-0.646196	-0.833153	-0.232996	-0.169768
3	VIT_14s0083g00460	tryptophan synthase beta chain 2	-0.501453	1.35579	2.53202	-1.91032
3	VIT_19s0177g00310	tryptophan synthase beta chain 1	0.00553336	-0.232146	-0.0663993	0.481556
4	VIT_06s0009g03120	CYP79A2	-0.626363	2.55569	0.0493762	-0.79239
5	VIT_14s0108g01330	chorismate mutase, chloroplast (CM1)	-0.139471	0.0204999	0.0393577	-0.159287
5	VIT_04s0008g06570	chorismate mutase, cytosolic (CM2)	-0.0302313	0.371801	0.0298859	-0.0728089
6	VIT_04s0008g06040	aspartate aminotransferase, chloroplast precursor	0.260376	0.109865	0.0403562	-0.137842
6	VIT_18s0001g04860	Aspartate transaminase.	0.0906808	-0.102257	-0.0475257	-0.19191
6	VIT_07s0031g00980	aspartate aminotransferase	-0.062042	0.153628	0.0894798	-0.504351
7	VIT_13s0067g02120	arogenate dehydrogenase	-0.138477	0.268927	-0.0600844	-0.0761739
7	VIT_09s0002g08030	arogenate dehydrogenase isoform 2	0.207268	0	0	0
8	VIT_00s0394g00040	Alliinase EGF	-0.872971	-0.353327	1.25448	-1.20465
8	VIT_00s0225g00230	alliin lyase precursor	0.492476	1.34212	1.1095	-0.7839
9	VIT_10s0116g01660	lactoylglutathione lyase	0.905855	0.734267	1.28599	0.426529
9	VIT_11s0016g03440	lactoylglutathione lyase	0.187504	0.0126977	-0.090008	0.0714604
9	VIT_12s0028g00710	4-hydroxyphenylpyruvate dioxygenase	0.133849	0.643728	-0.514794	-0.53063
9	VIT_11s0052g00610	Homogenitisate geranylgeranyl transferase	-0.233765	0.110452	-0.33883	-0.374271
10	VIT_00s0179g00300	MPBQ/MSBQ methyltransferase 2	0.21543	0.285048	0.108084	-0.252327
10	VIT_16s0039g01410	tocopherol O-methyltransferase, chloroplast precursor	0.426783	0.391438	0.100921	0.130065
11	VIT_16s0039g01410	tocopherol O-methyltransferase, chloroplast precursor	0.426783	0.391438	0.100921	0.130065
12	VIT_07s0005g04480	tyrosine decarboxylase	0.124489	0.472278	0.609726	0.610476
13	VIT_13s0019g04540	GCN5 N-acetyltransferase (GNAT)	0.330609	0.826222	0.133943	-0.070692
14	VIT_10s0116g01670	Prephenate dehydratase with ACT region	0.107062	-0.165465	0.673602	-0.28011
14	VIT_06s0004g03430	prephenate dehydratase	-0.0478493	-0.00852188	-0.0392779	0.197742
14	VIT_06s0061g01300	prephenate dehydratase	-0.280924	0.0963819	0.331886	-0.169744
15	VIT_13s0019g04460	phenylalanine ammonia-lyase 2 (PAL2)	0.378768	0.126257	0.683742	0.838955
15	VIT_08s0040g01710	Phenylalanine ammonia-lyase	-0.036508	0.0413483	0.640177	-1.2816
15	VIT_06s0004g02620	Phenylalanine ammonia-lyase	0.550934	0.760919	1.3141	1.26935
16	VIT_06s0004g08150	trans-cinnamate 4-monooxygenase	0.356214	0.2891	0.438769	0.6754
16	VIT_11s0065g00350	trans-cinnamate 4-monooxygenase	-0.409022	0.409399	-0.373718	0.843271
17	VIT_08s0040g00780	P-coumaroyl shikimate 3'-hydroxylase isoform 1	0.224618	0.557292	0.849865	0.639871
17	VIT_11s0037g00440	hydroxycinnamoyl-CoA shikimate/quinate hydroxycinnamoyltransferase	0.472596	0.661407	0.252098	0.391286
17	VIT_02s0025g03660	4-coumarate-CoA ligase	-0.0244203	0.106365	-0.329395	0.241449
17	VIT_02s0109g00250	4-coumarate-CoA ligase	0.0386148	0.259391	0.579921	0.681004
17	VIT_11s0052g01090	4-coumarate-CoA ligase 2	-0.227282	-0.370057	0.133424	-0.339036
17	VIT_16s0039g02040	4-coumarate-CoA ligase 3	0.640409	0.608516	1.18465	0.264302
17	VIT_16s0050g00390	4-coumarate-CoA ligase	0.421223	0.842046	-0.198383	0.0995016
17	VIT_18s0001g00290	OPCL1 (OPC-8:0 COA LIGASE1)	-0.212724	-0.104038	-0.0455358	-0.167348
17	VIT_02s0025g02920	quercetin 3-O-methyltransferase 1	0.491841	0.818546	0.46638	0.180703
18	VIT_08s0007g04520	caffeic acid 3-O-methyltransferase	0.00133348	0.136056	-0.105771	-0.211369
18	VIT_16s0098g00850	Caffeic acid O-methyltransferase	0.120899	0.533225	0.0149461	-0.22927
19	VIT_03s0063g00140	Caffeoyl-CoA O-methyltransferase	-0.683673	0.061346	0.469621	-0.14728
19	VIT_07s0031g00350	caffeoyl-CoA O-methyltransferase 1	-0.240794	1.0865	0.913502	0.608735
20	VIT_14s0068g00930	chalcone synthase 1	0.589307	0.91695	0.481944	1.07413
20	VIT_14s0068g00920	chalcone synthase 2	0.807986	1.19959	1.52221	1.96096
20	VIT_05s0136g00260	chalcone synthase 3	0.144164	0.0413483	0.0581774	-0.418332
21	VIT_13s0067g03820	chalcone isomerase [Vitis vinifera]	0.385193	0.588213	0.411587	0.33129
21	VIT_13s0067g02870	Chalcone-flavanone isomerase	0.0917222	0.145203	0.356697	0.0712469
22	VIT_18s0001g12800	Vitis vinifera dihydroflavonol reductase (DFR) mRNA XM_002281822.1	0.178935	0.124959	0.0253329	-0.148866
23	VIT_04s0023g03370	flavanone-3-hydroxylase (F3H)	0.470511	-0.160132	0.252361	0.508432
23	VIT_18s0001g14310	Flavanone 3-hydroxylase (F3H)	0.367258	0.694114	0.72904	0.69749
24	VIT_18s0001g12800	Vitis vinifera dihydroflavonol reductase (DFR) mRNA XM_002281822.1	0.178935	0.124959	0.0253329	-0.148866
25	VIT_18s0001g12800	Vitis vinifera dihydroflavonol reductase (DFR) mRNA XM_002281822.1	0.178935	0.124959	0.0253329	-0.148866
26	VIT_02s0025g04720	leucoanthocyanidin dioxygenase (LDOX or ANS)	0.387978	0.367058	0.0686987	-0.320507
26	VIT_08s0105g00380	Leucoanthocyanidin dioxygenase	-0.518097	0.189821	-0.365651	-0.193569
27	VIT_00s0361g00040	anthocyanidin reductase (BAN) [Vitis vinifera] GeneID: 100232981	0.165185	-0.579541	-0.243124	0.405767
28	VIT_18s0001g03430	Flavonol synthase	-0.551673	-0.757156	-0.273183	0.551999
28	VIT_18s0001g03470	Flavonol synthase Vitis vinifera	4.73018	3.53268	3.85143	3.74946
29	VIT_15s0046g00170	MybPA1	0.242871	0.565688	0.943765	1.23198
30	VIT_11s0016g01320	MybPA2	0.431833	0.780262	-0.0529636	inf

## Sheet: Metabolites
	Concentration (µg/gFW)
Metabolites	EL31_Cntrl	EL31_Exp	EL33_Cntrl	EL33_Exp	EL35_Cntrl	EL35_Exp	EL38_Cntrl	EL38_Exp
Gallic acid	1.88017	2.45325	3.1587	1.03215	0.885143	1.00179	0.477479	0.708264
Caftaric acid	309.849	347.038	273.391	274.232	202.36	187.038	105.065	105.128
Caffeic acid	45.6513	63.5046	48.0129	51.9233	29.9437	35.2521	18.1714	21.0074
Coutaric acid	216.132	264.502	189.587	196.982	120.024	117.737	53.2526	49.7342
Catechin	0.498857	0.560025	5.22256	1.85868	1.65678	2.36246	5.76989	3.13626
Epicatechin	0.796871	0	4.17517	0.847549	1.0213	3.03422	7.25027	9.61521
Quercetin-Galc	0.204166	4.90323	6.80794	7.25143	0	7.19313	2.07933	13.5194
Quercetin-Gluc	16.6961	42.089	16.0945	51.6553	12.4817	53.908	15.1706	84.7718
Quercetin-3-O-rutinoside	0	0.980646	0.762585	5.10164	0	5.05261	0.183152	13.1901
Phe acids	621.039	687.194	532.01	542.765	359.817	369.645	188.264	186.237
Flavan-3-ols	50.5483	51.6001	81.3005	46.6109	45.6706	36.0155	38.7104	34.14
Flavonols	18.0454	49.0397	24.4667	64.1981	13.8061	65.0823	16.3382	101.891
Tot Phenolics	689.632	790.754	637.777	653.574	418.236	475.817	243.313	322.268
